# Supplementary material for: N-(3-Methyl­phen­yl)succinamic acid
Source: Acta Crystallogr Sect E Struct Rep Online. 2010 Jan 16;66(Pt 2):o394. doi: 10.1107/S1600536810001480 (PMC2979942; doi:10.1107/S1600536810001480)
Supplement: Supplementary file 2 [file e-66-0o394-Isup2.hkl]

# 
# h,k,l, Fc-squared, Fo-squared, sigma(Fo-squared) and status flag 
# 
data_I
_shelx_title ' A3 PCCN                     NEW: PCCN' 
_shelx_refln_list_code          4 
_shelx_F_calc_maximum      195.38 
_exptl_crystal_F_000       880.00 
_reflns_d_resolution_high  0.8002 
 
loop_ 
 _symmetry_equiv_pos_as_xyz 
 'x, y, z' 
 '-x+1/2, -y+1/2, z' 
 'x+1/2, -y, -z+1/2' 
 '-x, y+1/2, -z+1/2' 
 '-x, -y, -z' 
 'x-1/2, y-1/2, -z' 
 '-x-1/2, y, z-1/2' 
 'x, -y-1/2, z-1/2' 
 
_cell_length_a    12.0661 
_cell_length_b    20.2200 
_cell_length_c     8.9398 
_cell_angle_alpha  90.000 
_cell_angle_beta   90.000 
_cell_angle_gamma  90.000 
 
_shelx_F_squared_multiplier     1.000 
 
loop_ 
 _refln_index_h 
 _refln_index_k 
 _refln_index_l 
 _refln_F_squared_calc 
 _refln_F_squared_meas 
 _refln_F_squared_sigma 
 _refln_observed_status 
   2   0   0    28412.38    24483.23     59.48 o 
   4   0   0     4670.22     3936.28      8.53 o 
   6   0   0      461.59      452.82      3.89 o 
   8   0   0     1619.87     1906.78      8.69 o 
  10   0   0      723.96      698.27      6.36 o 
  12   0   0        5.17       11.58      3.32 o 
  14   0   0       45.05       43.97      4.02 o 
   3   1   0     4631.87     4329.23     25.05 o 
   5   1   0       63.85       44.34      6.89 o 
   7   1   0        2.88       -0.03      1.21 o 
   9   1   0       13.75       16.04      1.63 o 
  11   1   0       17.53       24.42      2.09 o 
  13   1   0       64.11       64.50      3.43 o 
   2   2   0     1566.48     1467.59      4.06 o 
   4   2   0       66.90       89.33      6.76 o 
   6   2   0     3231.13     3272.32     33.37 o 
   8   2   0      737.87      717.08     39.16 o 
  10   2   0       57.69       53.19      2.12 o 
  12   2   0       55.59       51.56      5.12 o 
  14   2   0        7.03        2.92      4.64 o 
   1   3   0       20.32       41.02      0.76 o 
   3   3   0     7905.32     7705.76     31.47 o 
   5   3   0      301.92      276.00      2.04 o 
   7   3   0      359.50      377.93      2.85 o 
   9   3   0        1.18       -0.65      1.60 o 
  11   3   0       14.60       16.08      2.03 o 
  13   3   0       43.55       41.46      2.67 o 
   0   4   0     1554.71     1582.88     13.43 o 
   2   4   0     4543.82     4437.69      5.65 o 
   4   4   0     2059.53     1922.89     10.55 o 
   6   4   0     1240.18     1209.30     17.13 o 
   8   4   0      140.34      149.81      3.21 o 
  10   4   0      355.98      348.16      3.49 o 
  12   4   0       25.73       20.06      2.24 o 
  14   4   0        5.03        6.14      3.46 o 
   1   5   0     5356.40     4987.38     16.58 o 
   3   5   0      758.46      768.75      1.94 o 
   5   5   0       11.97       10.48      0.72 o 
   7   5   0        5.32        7.14      0.78 o 
   9   5   0       73.79       80.68      2.15 o 
  11   5   0      218.42      212.81      3.21 o 
  13   5   0       18.90       15.10      3.40 o 
   0   6   0       49.71       43.18      0.79 o 
   2   6   0     5516.64     5374.45     19.77 o 
   4   6   0     2581.30     2721.11      4.02 o 
   6   6   0      933.95      947.20      9.30 o 
   8   6   0      209.38      217.32      2.61 o 
  10   6   0       57.41       60.43      2.29 o 
  12   6   0      139.59      144.19      3.16 o 
  14   6   0      144.62      144.97      5.21 o 
   1   7   0      175.64      180.73      1.44 o 
   3   7   0     1404.40     1308.00     17.37 o 
   5   7   0     4174.85     4056.12     38.62 o 
   7   7   0     1274.80     1323.36      8.85 o 
   9   7   0      252.71      252.44      3.07 o 
  11   7   0        0.12       -0.02      2.11 o 
  13   7   0       33.90       39.68      3.78 o 
   0   8   0     8136.44     7901.82    155.53 o 
   2   8   0     3462.00     3606.39     12.79 o 
   4   8   0       32.80       28.79      1.53 o 
   6   8   0      327.10      371.44      3.15 o 
   8   8   0      351.92      327.50      5.66 o 
  10   8   0      731.06      731.26      6.68 o 
  12   8   0       88.24      106.50      4.54 o 
  14   8   0       14.08       13.79      3.51 o 
   1   9   0       31.86       39.30      1.51 o 
   3   9   0     1544.59     1568.47      7.65 o 
   5   9   0      448.49      532.85      3.35 o 
   7   9   0      872.97      824.07     10.68 o 
   9   9   0      271.06      248.00      5.01 o 
  11   9   0      263.61      256.11      5.10 o 
  13   9   0        1.33       -0.83      3.77 o 
   0  10   0        1.67        1.34      0.78 o 
   2  10   0       91.18       94.34      0.80 o 
   4  10   0      401.44      336.75      2.61 o 
   6  10   0      645.51      723.27     20.64 o 
   8  10   0       21.55       12.11      1.89 o 
  10  10   0      346.88      334.54      7.03 o 
  12  10   0       83.33       82.87      4.44 o 
   1  11   0     1785.67     1757.78     14.44 o 
   3  11   0       88.77      104.66      0.90 o 
   5  11   0      432.24      476.30     12.29 o 
   7  11   0      353.42      314.83     11.75 o 
   9  11   0        7.30        6.01      2.03 o 
  11  11   0      145.56      159.02      4.68 o 
  13  11   0        4.33       10.07      3.59 o 
   0  12   0        5.44        4.60      1.39 o 
   2  12   0      704.22      710.91      6.36 o 
   4  12   0       12.63        5.57      1.12 o 
   6  12   0      135.28      169.74      3.82 o 
   8  12   0      254.25      222.46      6.68 o 
  10  12   0      306.67      302.41      5.53 o 
  12  12   0       94.36       79.33      3.93 o 
   1  13   0      145.94      160.07      7.69 o 
   3  13   0      353.77      419.57      5.23 o 
   5  13   0       60.12       67.89      1.97 o 
   7  13   0      592.96      577.03     10.48 o 
   9  13   0        0.01        0.43      2.81 o 
  11  13   0      296.51      298.77      6.02 o 
   0  14   0      938.53      870.29      5.74 o 
   2  14   0      101.15       93.92      1.90 o 
   4  14   0      827.78      839.32      3.80 o 
   6  14   0      105.86       93.65      4.63 o 
   8  14   0      174.55      177.72      3.38 o 
  10  14   0        5.25        6.70      2.12 o 
  12  14   0       15.51       23.53      3.85 o 
   1  15   0       23.78       23.83      1.27 o 
   3  15   0      172.09      196.92      2.73 o 
   5  15   0      401.18      359.25      3.92 o 
   7  15   0        3.15        1.75      2.72 o 
   9  15   0        3.46        0.26      2.10 o 
  11  15   0      120.21      122.46      6.66 o 
   0  16   0      684.26      678.89      5.71 o 
   2  16   0     2931.61     2872.72     37.86 o 
   4  16   0      896.75      869.03      5.00 o 
   6  16   0        0.00       -0.52      1.72 o 
   8  16   0      107.24      117.72      2.82 o 
  10  16   0       65.99       63.37      8.49 o 
   1  17   0       43.73       41.82      1.60 o 
   3  17   0       35.31       30.34      2.09 o 
   5  17   0       13.14       11.90      1.86 o 
   7  17   0        2.19        0.25      1.92 o 
   9  17   0       25.56       26.47      2.51 o 
  11  17   0        0.43        3.60      2.71 o 
   0  18   0      344.28      349.06      9.73 o 
   2  18   0      116.60      122.87      2.83 o 
   4  18   0      129.26      114.17      2.55 o 
   6  18   0       89.36       91.73      2.73 o 
   8  18   0        0.50       -0.44      1.91 o 
  10  18   0        1.29        2.39      2.29 o 
   1  19   0       27.08       22.07      2.00 o 
   3  19   0       20.57       14.34      1.93 o 
   5  19   0       77.04       82.83      2.88 o 
   7  19   0       14.20        8.19      2.13 o 
   9  19   0       54.23       60.69      5.02 o 
   0  20   0      319.95      320.78      9.22 o 
   2  20   0       26.39       29.77      2.28 o 
   4  20   0      182.97      173.20      3.08 o 
   6  20   0       88.09       93.39      3.41 o 
   8  20   0        9.97       14.23      3.96 o 
   1  21   0      254.45      252.20      9.18 o 
   3  21   0      240.36      220.26      3.43 o 
   5  21   0       60.09       65.76      3.58 o 
   7  21   0       57.90       66.59      3.75 o 
   0  22   0      425.82      447.14      7.53 o 
   2  22   0       18.74       24.47      2.46 o 
   4  22   0       85.23       80.31      3.70 o 
   6  22   0       12.62       18.33      2.00 o 
   1  23   0        2.72        4.60      2.07 o 
   3  23   0        0.71        1.90      3.17 o 
   5  23   0       32.03       26.11      3.40 o 
   0  24   0       21.60       27.14      3.93 o 
   2  24   0        0.09        2.25      2.54 o 
   4  24   0       16.67       19.38      3.69 o 
   1  25   0       26.11       31.44      3.03 o 
   1   1   1      230.20      235.25      2.32 o 
   2   1   1     1797.18     1775.19      4.40 o 
   3   1   1     2256.01     2049.79      4.43 o 
   4   1   1      219.13      204.84      0.95 o 
   5   1   1       61.18       70.00      0.85 o 
   6   1   1      224.65      225.78      1.75 o 
   7   1   1      414.53      420.92      4.79 o 
   8   1   1       21.38       28.88      1.13 o 
   9   1   1       17.29       15.97      1.17 o 
  10   1   1       13.74       12.20      1.27 o 
  11   1   1       11.77        9.43      1.43 o 
  12   1   1       39.05       35.39      1.63 o 
  13   1   1        5.25        3.73      1.82 o 
  14   1   1        4.01        1.88      4.15 o 
  15   1   1        3.33        2.45      2.82 o 
   1   2   1      318.39      291.72      2.28 o 
   2   2   1    38172.34    29952.96    409.21 o 
   3   2   1    19539.08    17202.77     47.60 o 
   4   2   1     1297.23     1283.45      7.55 o 
   5   2   1       14.38       11.07      1.02 o 
   6   2   1      609.62      606.45      4.17 o 
   7   2   1       99.16       84.51      1.22 o 
   8   2   1      181.83      175.25      2.76 o 
   9   2   1       25.66       17.76      1.37 o 
  10   2   1      237.49      243.44      2.14 o 
  11   2   1        0.22       -0.38      1.37 o 
  12   2   1       61.32       64.19      2.08 o 
  13   2   1       38.24       38.01      2.13 o 
  14   2   1       12.76       12.73      2.97 o 
   1   3   1     8540.33     7706.20     82.97 o 
   2   3   1      145.10      128.63      0.73 o 
   3   3   1       10.37        7.59      0.41 o 
   4   3   1      209.67      225.93      2.90 o 
   5   3   1      570.54      606.03      4.12 o 
   6   3   1      831.17      766.85      7.91 o 
   7   3   1     1418.09     1389.06     12.54 o 
   8   3   1        0.39        0.11      1.03 o 
   9   3   1       13.88       13.36      1.22 o 
  10   3   1       70.83       66.20      1.58 o 
  11   3   1       30.46       28.85      1.52 o 
  12   3   1       18.87       18.08      1.85 o 
  13   3   1       94.74      105.05      2.40 o 
  14   3   1       21.88       18.58      2.15 o 
   1   4   1      292.86      330.34      1.76 o 
   2   4   1        0.41        2.13      0.23 o 
   3   4   1     5078.70     5018.76     23.27 o 
   4   4   1      524.60      566.15      3.37 o 
   5   4   1      966.79     1008.32      7.68 o 
   6   4   1      130.45      133.74      2.27 o 
   7   4   1      196.60      196.92      2.30 o 
   8   4   1      681.52      702.36      5.58 o 
   9   4   1      302.23      289.62      2.15 o 
  10   4   1      251.97      242.30      2.17 o 
  11   4   1       99.06       99.61      2.24 o 
  12   4   1       19.25       16.50      2.32 o 
  13   4   1        1.17        0.54      1.92 o 
  14   4   1       13.28       12.81      2.17 o 
   1   5   1     2873.57     2788.70      6.31 o 
   2   5   1       38.76       39.84      0.85 o 
   3   5   1     4493.26     4465.94     23.14 o 
   4   5   1      218.28      236.23      2.69 o 
   5   5   1     4447.22     4396.20      9.85 o 
   6   5   1      547.48      600.52      4.58 o 
   7   5   1      504.78      505.64      4.17 o 
   8   5   1        1.14        1.77      1.07 o 
   9   5   1       77.08       85.11      1.52 o 
  10   5   1        1.92       -0.05      1.34 o 
  11   5   1       69.63       84.20      2.12 o 
  12   5   1        5.97        3.76      1.90 o 
  13   5   1       47.94       56.41      2.39 o 
  14   5   1       51.59       59.08      2.88 o 
   1   6   1      391.44      395.87      4.17 o 
   2   6   1    12363.32    11638.52     91.69 o 
   3   6   1     1372.09     1509.57     10.21 o 
   4   6   1     3555.31     3739.39     13.81 o 
   5   6   1       52.62       45.79      1.14 o 
   6   6   1      371.40      359.59      2.41 o 
   7   6   1      148.52      137.84      2.49 o 
   8   6   1       56.23       64.98      1.41 o 
   9   6   1      287.59      282.49      2.38 o 
  10   6   1        1.38        4.91      2.01 o 
  11   6   1       99.40       98.36      2.72 o 
  12   6   1       64.30       68.49      2.12 o 
  13   6   1        1.22        6.23      2.03 o 
  14   6   1       83.76       82.43      4.32 o 
   1   7   1      430.26      454.75      1.76 o 
   2   7   1     1442.90     1526.09      7.96 o 
   3   7   1       41.41       41.03      0.69 o 
   4   7   1      147.28      146.16      1.03 o 
   5   7   1       18.30       19.41      0.79 o 
   6   7   1      173.70      168.21      1.49 o 
   7   7   1      140.24      145.00      2.96 o 
   8   7   1       62.39       50.86      1.36 o 
   9   7   1      919.37      894.36      9.16 o 
  10   7   1      184.92      176.86      2.47 o 
  11   7   1       45.86       44.02      1.98 o 
  12   7   1      178.50      195.17      6.94 o 
  13   7   1       56.16       62.09      2.37 o 
  14   7   1        0.03       -2.71      2.71 o 
   1   8   1      944.54     1055.24      5.62 o 
   2   8   1      238.36      252.09      0.97 o 
   3   8   1        3.22       21.89      0.58 o 
   4   8   1     1043.59     1132.59      4.08 o 
   5   8   1       31.08       30.67      0.81 o 
   6   8   1       48.85       57.72      0.96 o 
   7   8   1       67.67       63.06      1.43 o 
   8   8   1      729.24      673.59      4.09 o 
   9   8   1      102.27      119.87      3.29 o 
  10   8   1       33.05       28.06      1.91 o 
  11   8   1       61.56       59.79      2.18 o 
  12   8   1      104.62      103.41      2.84 o 
  13   8   1        9.88        9.56      2.09 o 
  14   8   1        0.00        0.80      2.64 o 
   1   9   1        0.05        0.47      0.30 o 
   2   9   1      624.94      584.73      3.65 o 
   3   9   1     1611.53     1646.91      5.01 o 
   4   9   1      937.93     1072.66      6.72 o 
   5   9   1       79.60       67.55      0.78 o 
   6   9   1       20.65       18.82      0.64 o 
   7   9   1       24.43       20.17      1.04 o 
   8   9   1      610.81      586.42      8.97 o 
   9   9   1       16.19       16.84      2.49 o 
  10   9   1       44.90       45.16      2.64 o 
  11   9   1       28.12       34.34      2.01 o 
  12   9   1        2.31        4.64      1.99 o 
  13   9   1        1.06        0.41      2.07 o 
  14   9   1       24.95       32.07      2.72 o 
   1  10   1      898.18      963.63      4.99 o 
   2  10   1       18.55       23.74      0.50 o 
   3  10   1        0.90        0.46      0.43 o 
   4  10   1      977.02     1039.42      4.30 o 
   5  10   1      253.04      246.36      1.88 o 
   6  10   1      367.80      388.77      2.10 o 
   7  10   1       80.95       88.16      1.18 o 
   8  10   1       20.51       14.51      1.29 o 
   9  10   1        0.00       -1.70      1.70 o 
  10  10   1       16.44       18.51      1.79 o 
  11  10   1        0.98        0.53      1.96 o 
  12  10   1       77.81       87.62      1.88 o 
  13  10   1        3.27        3.25      2.72 o 
   1  11   1      229.85      280.43      2.01 o 
   2  11   1      181.96      226.87      1.84 o 
   3  11   1      583.62      638.12      2.67 o 
   4  11   1       11.29        9.27      0.55 o 
   5  11   1        7.56        9.22      0.79 o 
   6  11   1      327.92      307.10      3.31 o 
   7  11   1       16.20       12.61      1.41 o 
   8  11   1       21.80       23.50      1.37 o 
   9  11   1       84.01       88.85      2.59 o 
  10  11   1        0.73        0.99      1.52 o 
  11  11   1       54.25       61.59      2.56 o 
  12  11   1        0.56        1.28      2.63 o 
  13  11   1        2.38       -2.73      2.73 o 
   1  12   1      499.67      549.24      2.65 o 
   2  12   1      143.82      146.55      1.61 o 
   3  12   1        3.34        1.32      0.90 o 
   4  12   1       23.47       19.11      0.97 o 
   5  12   1       29.85       37.78      1.23 o 
   6  12   1        4.56        6.35      0.95 o 
   7  12   1      716.83      707.92     12.21 o 
   8  12   1        4.32        4.55      1.33 o 
   9  12   1      206.69      203.00      3.27 o 
  10  12   1      126.99      132.21      2.28 o 
  11  12   1       36.62       44.72      1.69 o 
  12  12   1       29.81       41.38      2.08 o 
  13  12   1       35.44       42.50      3.17 o 
   1  13   1      206.60      211.16      2.58 o 
   2  13   1        0.00        2.66      0.72 o 
   3  13   1      518.32      525.14      2.17 o 
   4  13   1       13.50        8.03      1.03 o 
   5  13   1      621.53      623.81      5.56 o 
   6  13   1       46.35       53.07      1.33 o 
   7  13   1       38.50       48.44      1.75 o 
   8  13   1      106.48      102.61      1.87 o 
   9  13   1       17.34       15.75      1.52 o 
  10  13   1        1.32        0.82      1.56 o 
  11  13   1       58.21       60.85      2.21 o 
  12  13   1        4.30        7.31      1.84 o 
   1  14   1        4.10        4.09      0.94 o 
   2  14   1      155.24      151.11      2.21 o 
   3  14   1      142.12      156.32      1.74 o 
   4  14   1     1138.60     1144.90     10.24 o 
   5  14   1      408.92      438.01      4.79 o 
   6  14   1        5.34        7.70      1.16 o 
   7  14   1       72.42       69.15      2.09 o 
   8  14   1      179.83      179.95      2.50 o 
   9  14   1        2.03        0.29      1.67 o 
  10  14   1       11.73       11.99      2.13 o 
  11  14   1       16.92       18.41      2.56 o 
  12  14   1       33.24       35.72      2.84 o 
   1  15   1       26.13       30.83      1.00 o 
   2  15   1       73.23       86.70      1.72 o 
   3  15   1        6.88        9.99      1.63 o 
   4  15   1      551.32      551.92      5.43 o 
   5  15   1      163.45      170.66      4.33 o 
   6  15   1       13.66       15.52      1.72 o 
   7  15   1       33.33       33.73      1.83 o 
   8  15   1        2.28        1.77      1.58 o 
   9  15   1      101.92      102.19      3.82 o 
  10  15   1        8.02        8.22      2.18 o 
  11  15   1        3.13        4.19      2.90 o 
  12  15   1        1.28        6.53      2.50 o 
   1  16   1       12.38       11.75      1.16 o 
   2  16   1     1716.48     1670.64     18.26 o 
   3  16   1        3.25        4.66      1.31 o 
   4  16   1      233.28      239.37      1.94 o 
   5  16   1       87.52       86.15      2.20 o 
   6  16   1      187.13      180.72      2.96 o 
   7  16   1        5.78        3.58      1.97 o 
   8  16   1        7.75        5.73      2.15 o 
   9  16   1        0.04        0.39      1.66 o 
  10  16   1        3.67        4.53      2.07 o 
  11  16   1        0.03       -0.41      1.93 o 
   1  17   1       17.66       24.22      2.09 o 
   2  17   1       15.35       24.23      1.65 o 
   3  17   1        0.04       -1.32      1.32 o 
   4  17   1       34.73       39.36      1.71 o 
   5  17   1       20.11       20.65      1.19 o 
   6  17   1       24.25       24.75      1.34 o 
   7  17   1        4.58        4.38      1.48 o 
   8  17   1        0.94        1.06      1.79 o 
   9  17   1       16.16       14.46      2.00 o 
  10  17   1       28.65       25.70      1.71 o 
  11  17   1        3.91        1.80      1.78 o 
   1  18   1      844.89      850.36      6.73 o 
   2  18   1       55.20       48.94      1.59 o 
   3  18   1        0.36       -0.75      1.48 o 
   4  18   1        0.14        0.04      1.30 o 
   5  18   1       58.78       61.71      1.50 o 
   6  18   1        4.71        5.17      1.27 o 
   7  18   1        0.00       -0.90      1.53 o 
   8  18   1       77.85       87.42      2.05 o 
   9  18   1        0.00       -0.27      1.61 o 
  10  18   1        1.08       -0.06      1.79 o 
   1  19   1      615.96      620.27     11.97 o 
   2  19   1      264.13      257.85      2.51 o 
   3  19   1       31.80       26.57      1.78 o 
   4  19   1       12.78       13.23      1.68 o 
   5  19   1       15.75       15.95      1.30 o 
   6  19   1        1.91        2.76      1.09 o 
   7  19   1        1.84        2.55      2.00 o 
   8  19   1        2.01        2.85      1.97 o 
   9  19   1      115.60      129.96      2.27 o 
   1  20   1      350.62      356.75      3.51 o 
   2  20   1       34.68       34.03      2.21 o 
   3  20   1        8.94        5.44      1.62 o 
   4  20   1        3.28        2.49      1.37 o 
   5  20   1        4.36        4.99      1.41 o 
   6  20   1        0.00        0.85      1.16 o 
   7  20   1       12.75       12.40      1.85 o 
   8  20   1        3.83        6.30      2.06 o 
   9  20   1        6.45        7.59      1.78 o 
   1  21   1       24.39       22.61      1.49 o 
   2  21   1       47.45       41.60      1.95 o 
   3  21   1       11.68       11.65      1.46 o 
   4  21   1       71.09       72.21      2.36 o 
   5  21   1        6.76        5.90      1.14 o 
   6  21   1        0.20        0.36      1.22 o 
   7  21   1       48.30       54.65      2.62 o 
   8  21   1        5.61        8.26      2.00 o 
   1  22   1       17.72       18.18      1.66 o 
   2  22   1       86.52       94.96      4.01 o 
   3  22   1        3.83        1.30      1.86 o 
   4  22   1        0.01        2.25      1.17 o 
   5  22   1       22.98       25.89      1.32 o 
   6  22   1        3.42        4.17      1.41 o 
   7  22   1       10.16        7.72      2.17 o 
   1  23   1        4.03        8.28      1.96 o 
   2  23   1        0.21        5.76      1.18 o 
   3  23   1       31.11       30.08      2.42 o 
   4  23   1        2.61        2.61      1.17 o 
   5  23   1        3.74        4.96      1.19 o 
   6  23   1        1.62        0.97      1.34 o 
   1  24   1       49.18       59.18      4.23 o 
   2  24   1       12.12       21.59      1.98 o 
   3  24   1       35.91       41.63      3.31 o 
   4  24   1       32.42       40.51      2.45 o 
   1  25   1       63.76       79.55      3.60 o 
   0   0   2     3679.04     3780.72     27.26 o 
   1   0   2    13306.50    11723.44    176.81 o 
   2   0   2      963.16     1001.41     10.49 o 
   3   0   2      541.18      464.24      4.90 o 
   4   0   2    19264.98    18772.01    123.04 o 
   5   0   2        1.23        1.65      0.53 o 
   6   0   2     2371.60     2250.50     16.79 o 
   7   0   2      114.29      120.79      1.46 o 
   8   0   2     1392.39     1376.24     21.20 o 
   9   0   2       23.88       18.84      1.68 o 
  10   0   2       24.34       23.67      1.92 o 
  11   0   2      504.63      491.89      6.39 o 
  12   0   2        1.17        2.63      3.46 o 
  13   0   2       10.10        5.63      3.15 o 
  14   0   2        0.07       -2.12      3.84 o 
   0   1   2    18577.14    14349.87    140.84 o 
   1   1   2      938.28      927.56      4.86 o 
   2   1   2    11247.46    11012.41     68.22 o 
   3   1   2     3739.80     3698.69     11.84 o 
   4   1   2     2291.71     2220.06      8.99 o 
   5   1   2      518.26      414.51      3.12 o 
   6   1   2      236.71      282.46      2.60 o 
   7   1   2      342.82      356.81      4.10 o 
   8   1   2       40.42       48.05      1.10 o 
   9   1   2       75.15       62.89      1.34 o 
  10   1   2      246.87      247.36      4.62 o 
  11   1   2      107.45      109.71      2.77 o 
  12   1   2       80.87       74.06      2.77 o 
  13   1   2       19.49       16.14      2.68 o 
  14   1   2        0.32       -1.83      2.72 o 
   0   2   2     5657.92     4874.99     33.70 o 
   1   2   2      570.13      500.50      2.61 o 
   2   2   2      231.67      259.97      1.84 o 
   3   2   2     1433.26     1313.57      3.06 o 
   4   2   2      268.57      221.29      2.77 o 
   5   2   2       93.61      129.95      1.19 o 
   6   2   2     1213.48     1224.50     10.83 o 
   7   2   2        0.96        1.79      0.76 o 
   8   2   2       18.92       29.65      1.34 o 
   9   2   2        6.63        8.20      1.12 o 
  10   2   2      251.35      248.84      3.39 o 
  11   2   2       93.26       88.33      2.10 o 
  12   2   2       37.42       39.18      2.76 o 
  13   2   2       37.66       40.91      2.96 o 
  14   2   2        0.28       -2.18      3.18 o 
   0   3   2     5832.90     5632.18     16.52 o 
   1   3   2      278.70      305.78      1.27 o 
   2   3   2      798.09      888.26      3.72 o 
   3   3   2       15.76       10.15      0.35 o 
   4   3   2     2898.58     3001.77     13.30 o 
   5   3   2      820.32      868.26      5.67 o 
   6   3   2      675.97      724.72      5.37 o 
   7   3   2      366.92      352.93      4.07 o 
   8   3   2       26.60       24.41      1.06 o 
   9   3   2        5.25        3.86      1.42 o 
  10   3   2      136.19      125.88      2.91 o 
  11   3   2      165.53      179.25      5.83 o 
  12   3   2        3.24        3.10      1.85 o 
  13   3   2       11.42        7.29      2.44 o 
  14   3   2        0.78        0.29      2.36 o 
   0   4   2     6344.39     6005.53     64.59 o 
   1   4   2     2155.52     2098.77      7.38 o 
   2   4   2     1040.69     1019.03      4.16 o 
   3   4   2     1451.42     1534.15      3.97 o 
   4   4   2      309.75      323.51      2.12 o 
   5   4   2      708.81      689.36      3.03 o 
   6   4   2     1008.14      968.90      4.44 o 
   7   4   2        5.37        6.66      0.93 o 
   8   4   2       10.22       16.13      1.06 o 
   9   4   2       13.22       12.20      1.70 o 
  10   4   2       17.38       18.24      1.67 o 
  11   4   2       52.89       55.10      2.03 o 
  12   4   2       86.30       73.32      2.57 o 
  13   4   2       18.90       14.74      3.31 o 
  14   4   2       30.52       33.37      2.63 o 
   0   5   2    14049.75    12872.79     83.45 o 
   1   5   2      273.10      291.30      1.57 o 
   2   5   2     1743.05     1833.65      4.26 o 
   3   5   2      187.53      189.06      1.73 o 
   4   5   2       11.42       10.65      0.34 o 
   5   5   2     3113.58     3183.17     10.62 o 
   6   5   2      154.22      164.32      2.26 o 
   7   5   2       87.81       96.96      1.39 o 
   8   5   2        6.15        5.39      1.00 o 
   9   5   2      390.07      370.61      5.57 o 
  10   5   2       12.35        8.01      1.60 o 
  11   5   2        8.10        6.05      1.79 o 
  12   5   2      129.63      127.42      2.53 o 
  13   5   2        0.00       -0.69      2.35 o 
  14   5   2       17.60       16.89      2.72 o 
   0   6   2      180.47      209.52      0.98 o 
   1   6   2      272.09      299.73      1.18 o 
   2   6   2      975.14      982.67      3.81 o 
   3   6   2      191.23      160.19      1.06 o 
   4   6   2        2.76        6.61      0.37 o 
   5   6   2       48.89       51.92      0.75 o 
   6   6   2       65.61       64.20      0.73 o 
   7   6   2       12.16       15.78      0.82 o 
   8   6   2       67.31       66.91      1.32 o 
   9   6   2        2.14        2.64      1.15 o 
  10   6   2      129.08      124.77      2.62 o 
  11   6   2       57.67       55.54      1.98 o 
  12   6   2        0.89        2.50      1.87 o 
  13   6   2       16.34       15.46      2.01 o 
  14   6   2       16.22       19.98      5.21 o 
   0   7   2       61.29       51.15      0.55 o 
   1   7   2     1838.45     1779.67      4.87 o 
   2   7   2     2225.09     2304.88      9.25 o 
   3   7   2     1442.26     1484.50      3.45 o 
   4   7   2        3.62        6.72      0.43 o 
   5   7   2        1.67        1.14      0.56 o 
   6   7   2       25.99       24.76      0.63 o 
   7   7   2        0.71        0.83      0.98 o 
   8   7   2      431.19      422.60      3.56 o 
   9   7   2        6.62        5.96      1.17 o 
  10   7   2       84.96       76.34      2.79 o 
  11   7   2       98.75      110.48      2.42 o 
  12   7   2       85.39       91.93      2.57 o 
  13   7   2        2.75        5.74      2.91 o 
  14   7   2        3.21        3.12      2.80 o 
   0   8   2     5424.29     5628.72     19.91 o 
   1   8   2        0.69        0.59      0.30 o 
   2   8   2     3829.23     4116.36     14.66 o 
   3   8   2       31.07       23.81      0.37 o 
   4   8   2        8.18        3.36      0.38 o 
   5   8   2      424.96      418.60      3.47 o 
   6   8   2      814.97      788.72      4.05 o 
   7   8   2      415.46      432.30      7.12 o 
   8   8   2       50.58       53.30      1.38 o 
   9   8   2        5.69        4.82      1.27 o 
  10   8   2      151.96      164.60      2.81 o 
  11   8   2       29.18       24.35      1.97 o 
  12   8   2        6.88        3.21      1.93 o 
  13   8   2       42.16       40.95      2.36 o 
  14   8   2        4.45        6.85      2.55 o 
   0   9   2     4827.12     4903.78     21.07 o 
   1   9   2       77.57       83.99      0.86 o 
   2   9   2       26.98       40.71      0.53 o 
   3   9   2      340.03      329.16      1.89 o 
   4   9   2       45.65       62.71      0.57 o 
   5   9   2       91.07       97.31      0.75 o 
   6   9   2       61.48       65.34      1.16 o 
   7   9   2        0.03        0.67      0.98 o 
   8   9   2      127.42      132.52      3.33 o 
   9   9   2       63.74       67.38      2.51 o 
  10   9   2      130.08      130.14      3.41 o 
  11   9   2       15.64       15.35      1.41 o 
  12   9   2        3.70        2.34      2.04 o 
  13   9   2        0.19       -1.17      2.50 o 
   0  10   2     5071.21     5145.43     28.04 o 
   1  10   2       85.52       65.50      0.88 o 
   2  10   2      289.77      340.01      1.79 o 
   3  10   2      403.59      457.38      1.95 o 
   4  10   2      416.90      423.10      1.98 o 
   5  10   2       16.68       13.30      0.52 o 
   6  10   2      134.38      115.25      1.92 o 
   7  10   2       25.58       27.55      1.18 o 
   8  10   2       78.24       81.58      2.28 o 
   9  10   2      260.95      242.19      3.08 o 
  10  10   2       33.24       36.62      1.65 o 
  11  10   2        8.19        6.27      1.52 o 
  12  10   2       20.69       18.03      1.93 o 
  13  10   2        0.00        1.03      2.12 o 
   0  11   2       76.49       78.02      1.52 o 
   1  11   2     1369.29     1366.42      8.20 o 
   2  11   2      749.76      684.41      3.00 o 
   3  11   2     1030.92      947.77      3.90 o 
   4  11   2       14.56       17.51      0.60 o 
   5  11   2      643.69      565.29      9.47 o 
   6  11   2       36.23       28.06      0.88 o 
   7  11   2       25.15       33.72      1.34 o 
   8  11   2        8.44        4.15      1.41 o 
   9  11   2      302.50      316.13      3.24 o 
  10  11   2      204.49      199.59      2.31 o 
  11  11   2       16.55       17.65      1.61 o 
  12  11   2        7.25        7.05      2.06 o 
  13  11   2        4.95        8.52      2.41 o 
   0  12   2      831.09      848.30      6.76 o 
   1  12   2        0.25        1.14      0.65 o 
   2  12   2       31.13       31.73      0.69 o 
   3  12   2      369.61      359.57      1.75 o 
   4  12   2      170.43      173.92      2.22 o 
   5  12   2       31.77       32.01      0.96 o 
   6  12   2       74.61       67.32      1.59 o 
   7  12   2       62.08       63.46      1.62 o 
   8  12   2      143.72      149.58      3.52 o 
   9  12   2        4.35        4.91      1.50 o 
  10  12   2       29.06       24.56      1.62 o 
  11  12   2       30.85       29.64      1.67 o 
  12  12   2        0.10        0.74      1.54 o 
   0  13   2      762.68      710.54      2.88 o 
   1  13   2       11.85       16.24      1.22 o 
   2  13   2      719.22      712.77      4.84 o 
   3  13   2       50.75       55.17      0.96 o 
   4  13   2       20.25       25.12      0.97 o 
   5  13   2       19.14       23.36      0.96 o 
   6  13   2        3.86        4.79      1.33 o 
   7  13   2       20.00       29.60      1.43 o 
   8  13   2      265.98      253.10      2.48 o 
   9  13   2       22.57       22.49      1.64 o 
  10  13   2       49.00       46.34      1.83 o 
  11  13   2       29.61       33.65      2.47 o 
  12  13   2       15.57       20.09      3.79 o 
   0  14   2      701.76      681.65      5.46 o 
   1  14   2       31.15       35.69      1.38 o 
   2  14   2      100.97      106.39      1.02 o 
   3  14   2       65.69       74.82      1.26 o 
   4  14   2       83.46       84.78      1.92 o 
   5  14   2      206.64      204.03      2.23 o 
   6  14   2       15.66       21.37      1.01 o 
   7  14   2      185.17      170.72      3.87 o 
   8  14   2       15.13       16.15      1.75 o 
   9  14   2       17.71       19.61      1.61 o 
  10  14   2        1.86        0.60      1.58 o 
  11  14   2       27.31       26.96      1.82 o 
  12  14   2       25.72       26.97      2.37 o 
   0  15   2      934.00      904.81      3.54 o 
   1  15   2        2.00        2.01      0.79 o 
   2  15   2      279.91      282.52      1.60 o 
   3  15   2       32.45       31.25      1.25 o 
   4  15   2      137.78      116.05      1.77 o 
   5  15   2       54.39       46.93      1.78 o 
   6  15   2      197.76      194.72      2.73 o 
   7  15   2      171.77      185.77      2.59 o 
   8  15   2      241.58      226.76      3.06 o 
   9  15   2        1.93        1.31      1.53 o 
  10  15   2       35.43       28.76      1.79 o 
  11  15   2        9.13        6.64      1.73 o 
   0  16   2       83.22       92.89      3.37 o 
   1  16   2       58.00       51.56      1.31 o 
   2  16   2       65.02       62.59      1.31 o 
   3  16   2       55.87       53.10      1.34 o 
   4  16   2      105.41      105.30      1.80 o 
   5  16   2        1.24        2.98      1.14 o 
   6  16   2       24.40       23.98      1.45 o 
   7  16   2        3.95        4.78      2.07 o 
   8  16   2       45.58       45.73      2.12 o 
   9  16   2       52.04       47.27      1.85 o 
  10  16   2        7.26        7.20      2.38 o 
  11  16   2        0.31       -0.06      2.35 o 
   0  17   2      177.79      181.78      8.66 o 
   1  17   2       32.43       32.74      1.56 o 
   2  17   2      499.57      510.60      2.78 o 
   3  17   2       16.64       20.07      1.20 o 
   4  17   2      234.04      231.34      2.05 o 
   5  17   2      283.35      265.20      2.80 o 
   6  17   2       38.28       40.34      1.23 o 
   7  17   2        3.88        0.52      2.43 o 
   8  17   2       24.24       20.32      3.98 o 
   9  17   2       20.29       13.99      2.09 o 
  10  17   2        1.29        2.18      2.10 o 
   0  18   2      586.62      590.77     10.26 o 
   1  18   2       37.79       42.36      2.16 o 
   2  18   2        0.19        2.14      1.13 o 
   3  18   2       22.26       27.55      1.75 o 
   4  18   2      238.23      229.98      2.46 o 
   5  18   2        4.66        4.13      1.06 o 
   6  18   2        9.46        7.42      1.13 o 
   7  18   2        0.35        1.83      1.67 o 
   8  18   2        5.43        3.11      2.29 o 
   9  18   2        2.86        0.53      4.78 o 
  10  18   2        1.24       -1.96      1.96 o 
   0  19   2      123.18      109.33      2.64 o 
   1  19   2       57.43       57.66      1.73 o 
   2  19   2       87.49       94.25      3.30 o 
   3  19   2       39.16       34.12      2.37 o 
   4  19   2        0.26        0.40      1.16 o 
   5  19   2        7.41        6.41      1.06 o 
   6  19   2        5.46        6.16      1.18 o 
   7  19   2        0.07        0.88      1.76 o 
   8  19   2       48.88       55.19      2.10 o 
   9  19   2        3.45        6.51      1.79 o 
   0  20   2       25.10       31.15      2.33 o 
   1  20   2      198.58      207.13      2.04 o 
   2  20   2       68.41       79.67      1.98 o 
   3  20   2       72.79       74.24      1.50 o 
   4  20   2        1.73        0.33      1.25 o 
   5  20   2        1.19        0.64      1.22 o 
   6  20   2       47.55       45.24      1.43 o 
   7  20   2        1.03       -0.19      1.66 o 
   8  20   2        8.11        6.10      1.92 o 
   0  21   2      121.01      124.21      2.80 o 
   1  21   2       18.89       26.00      2.77 o 
   2  21   2        4.90        8.98      1.18 o 
   3  21   2       17.68       18.97      1.37 o 
   4  21   2       32.27       24.55      1.34 o 
   5  21   2       18.47       20.04      1.36 o 
   6  21   2       13.94       16.75      1.44 o 
   7  21   2       53.42       50.87      3.00 o 
   0  22   2        3.24       10.93      4.11 o 
   1  22   2        0.35        2.18      1.44 o 
   2  22   2        9.14       12.04      1.27 o 
   3  22   2        1.79        4.32      1.31 o 
   4  22   2        1.18        0.93      1.49 o 
   5  22   2        0.73        0.22      1.35 o 
   6  22   2       12.67       19.75      2.35 o 
   0  23   2        0.63        3.61      2.18 o 
   1  23   2        6.93       11.42      2.39 o 
   2  23   2        3.32        4.59      1.42 o 
   3  23   2       25.56       34.04      1.77 o 
   4  23   2       21.81       25.49      1.50 o 
   5  23   2        0.00        0.89      1.65 o 
   0  24   2       25.31       37.54      2.55 o 
   1  24   2        1.82        2.86      1.64 o 
   2  24   2        5.30        4.03      1.70 o 
   3  24   2        6.64        9.89      1.33 o 
   1   1   3      156.29      156.65      1.07 o 
   2   1   3        5.74        5.27      0.36 o 
   3   1   3       40.87       48.44      0.64 o 
   4   1   3     1293.08     1298.53      4.22 o 
   5   1   3       25.15       41.47      0.78 o 
   6   1   3     1127.58     1063.71      5.86 o 
   7   1   3      244.34      235.75      1.34 o 
   8   1   3       49.31       41.53      1.33 o 
   9   1   3       56.21       45.78      2.26 o 
  10   1   3       14.31       17.37      2.35 o 
  11   1   3       39.53       44.07      2.66 o 
  12   1   3      183.33      173.15      5.34 o 
  13   1   3       44.46       40.50      2.81 o 
  14   1   3        1.63       -1.10      2.63 o 
   1   2   3      334.29      331.83      1.50 o 
   2   2   3     1119.27     1223.94      4.51 o 
   3   2   3      195.83      176.72      1.27 o 
   4   2   3     1619.91     1674.41      2.71 o 
   5   2   3      660.17      667.35      2.67 o 
   6   2   3     2054.89     2157.68     10.02 o 
   7   2   3       64.45       58.01      1.27 o 
   8   2   3       38.60       35.86      1.22 o 
   9   2   3      491.55      455.39      5.26 o 
  10   2   3        0.21        2.29      2.19 o 
  11   2   3        0.09       -0.83      2.33 o 
  12   2   3       20.38       21.34      2.71 o 
  13   2   3       44.55       46.71      3.09 o 
  14   2   3        0.89        2.69      2.71 o 
   1   3   3      264.99      294.91      1.40 o 
   2   3   3      263.58      342.02      1.39 o 
   3   3   3     3389.40     3611.22      7.00 o 
   4   3   3        3.48        3.99      0.41 o 
   5   3   3     1224.48     1369.28      5.50 o 
   6   3   3      424.08      447.49      2.23 o 
   7   3   3       12.62        6.88      0.79 o 
   8   3   3       63.31       73.46      1.54 o 
   9   3   3      527.74      496.02     11.56 o 
  10   3   3       34.55       29.98      2.48 o 
  11   3   3       94.24       92.39      2.98 o 
  12   3   3       21.15       19.73      2.61 o 
  13   3   3        2.32        4.46      2.70 o 
  14   3   3        2.21        3.36      2.67 o 
   1   4   3     1689.75     1749.53      4.86 o 
   2   4   3      544.23      634.77      2.32 o 
   3   4   3        2.43        6.70      0.54 o 
   4   4   3     1741.16     1826.52      6.98 o 
   5   4   3     1007.74     1008.49      5.93 o 
   6   4   3      854.95      829.99      4.94 o 
   7   4   3      434.90      468.30      3.40 o 
   8   4   3        1.52        0.49      0.86 o 
   9   4   3      275.12      270.66      5.11 o 
  10   4   3       17.97       17.77      1.77 o 
  11   4   3      166.04      168.57      9.43 o 
  12   4   3        0.04       -0.79      2.55 o 
  13   4   3       17.66       15.12      2.66 o 
  14   4   3        1.42        1.22      2.50 o 
   1   5   3     1666.09     1643.04      3.72 o 
   2   5   3      132.45      111.70      0.72 o 
   3   5   3     2560.38     2610.27     12.75 o 
   4   5   3       44.84       41.61      0.49 o 
   5   5   3       42.07       50.85      0.61 o 
   6   5   3       13.64       17.70      0.75 o 
   7   5   3      279.51      308.34      4.49 o 
   8   5   3       91.95       96.75      1.31 o 
   9   5   3      157.21      170.18      4.94 o 
  10   5   3        5.50        6.45      1.67 o 
  11   5   3       13.89       14.31      2.53 o 
  12   5   3       15.83       11.92      2.37 o 
  13   5   3       32.24       33.87      2.91 o 
  14   5   3        1.19        6.86      3.58 o 
   1   6   3       40.26       32.23      0.43 o 
   2   6   3     2199.75     2266.06      6.62 o 
   3   6   3        2.48        2.46      0.41 o 
   4   6   3       83.33       95.97      0.74 o 
   5   6   3      136.20      139.01      1.11 o 
   6   6   3       30.31       24.74      1.02 o 
   7   6   3       53.02       48.97      1.19 o 
   8   6   3      189.65      184.23      2.68 o 
   9   6   3       13.22       12.43      1.39 o 
  10   6   3      187.80      174.95      2.50 o 
  11   6   3       55.72       54.97      2.15 o 
  12   6   3       90.25       81.03      7.62 o 
  13   6   3       12.38       13.07      4.09 o 
  14   6   3       19.06       19.94      4.16 o 
   1   7   3     1338.77     1356.77      3.95 o 
   2   7   3     4782.19     4787.41     11.20 o 
   3   7   3       79.97       71.33      1.08 o 
   4   7   3      546.45      603.93      3.67 o 
   5   7   3       86.67       84.44      1.02 o 
   6   7   3      222.86      204.55      2.68 o 
   7   7   3        2.01        2.97      1.07 o 
   8   7   3       58.01       60.90      1.45 o 
   9   7   3      135.21      138.39      1.99 o 
  10   7   3      131.74      142.92      2.08 o 
  11   7   3       89.62       90.13      2.33 o 
  12   7   3        1.79       -0.19      2.34 o 
  13   7   3        9.09        7.46      2.82 o 
   1   8   3      213.30      213.51      1.33 o 
   2   8   3       13.18       16.55      0.46 o 
   3   8   3      555.31      630.66      2.23 o 
   4   8   3      546.88      571.46      3.17 o 
   5   8   3       42.74       36.57      0.63 o 
   6   8   3        7.01       13.67      1.40 o 
   7   8   3        0.16       -0.10      1.12 o 
   8   8   3       34.94       36.72      1.44 o 
   9   8   3       29.56       31.33      1.38 o 
  10   8   3        0.09        0.05      1.83 o 
  11   8   3        4.58        3.90      1.88 o 
  12   8   3        0.05        1.62      2.42 o 
  13   8   3        6.39        4.07      2.72 o 
   1   9   3      609.98      595.18      2.19 o 
   2   9   3        6.13       10.20      0.39 o 
   3   9   3      296.96      321.17      1.09 o 
   4   9   3      150.91      143.39      0.75 o 
   5   9   3        6.88        2.92      0.83 o 
   6   9   3       17.13       17.54      0.82 o 
   7   9   3      715.42      705.57      5.85 o 
   8   9   3       14.18       12.99      1.34 o 
   9   9   3        2.85        1.62      1.24 o 
  10   9   3       33.25       28.27      1.55 o 
  11   9   3        6.47        5.25      2.00 o 
  12   9   3       68.05       70.81      2.66 o 
  13   9   3       18.40       15.73      2.51 o 
   1  10   3      394.65      448.96      1.57 o 
   2  10   3      196.85      203.35      1.49 o 
   3  10   3      107.42      113.38      0.80 o 
   4  10   3       12.62       14.09      0.50 o 
   5  10   3       31.62       29.85      0.72 o 
   6  10   3      170.49      151.83      1.37 o 
   7  10   3       48.89       46.12      2.18 o 
   8  10   3      540.13      544.08      6.57 o 
   9  10   3       28.32       25.93      1.43 o 
  10  10   3       41.46       42.49      1.65 o 
  11  10   3        0.26       -1.78      1.96 o 
  12  10   3       10.89        9.22      1.96 o 
  13  10   3        1.17        5.80      5.26 o 
   1  11   3        1.76        0.62      0.47 o 
   2  11   3       17.33        8.01      0.59 o 
   3  11   3       81.12       83.22      0.81 o 
   4  11   3      126.61      117.53      1.13 o 
   5  11   3        0.60       -0.71      0.90 o 
   6  11   3        2.83        0.20      0.88 o 
   7  11   3      224.48      202.33      2.06 o 
   8  11   3        9.30       11.33      1.27 o 
   9  11   3        9.16        8.93      1.40 o 
  10  11   3        0.82        2.53      1.41 o 
  11  11   3        0.20        1.43      1.90 o 
  12  11   3       13.10       13.46      2.23 o 
   1  12   3     1186.83     1235.51      4.68 o 
   2  12   3      391.71      375.68      2.63 o 
   3  12   3       69.13       73.67      1.21 o 
   4  12   3       41.16       39.79      1.07 o 
   5  12   3        9.16       10.37      0.95 o 
   6  12   3       40.64       33.77      1.12 o 
   7  12   3      313.20      325.53      6.63 o 
   8  12   3        9.45       14.42      1.32 o 
   9  12   3      238.29      248.99      2.91 o 
  10  12   3        3.46        5.83      1.55 o 
  11  12   3        3.05        5.85      1.67 o 
  12  12   3        7.55        6.97      2.18 o 
   1  13   3       91.30       90.95      1.49 o 
   2  13   3       45.46       37.77      0.97 o 
   3  13   3        1.79        3.02      0.84 o 
   4  13   3       69.91       62.53      1.21 o 
   5  13   3        2.16        1.16      0.98 o 
   6  13   3      206.08      193.14      3.01 o 
   7  13   3      483.49      455.25     10.03 o 
   8  13   3        0.18        1.01      1.34 o 
   9  13   3      241.17      249.12      4.38 o 
  10  13   3        6.40        5.92      1.59 o 
  11  13   3       56.70       59.07      2.96 o 
  12  13   3        0.07        8.23      2.95 o 
   1  14   3      221.35      223.14      2.44 o 
   2  14   3        6.23        5.00      0.87 o 
   3  14   3      165.64      175.34      1.65 o 
   4  14   3        2.11        0.98      1.03 o 
   5  14   3        9.64        8.04      1.06 o 
   6  14   3       65.50       66.44      1.38 o 
   7  14   3       93.26       97.92      3.84 o 
   8  14   3      144.71      154.82      2.50 o 
   9  14   3       10.89       15.50      1.75 o 
  10  14   3       59.57       51.26      2.22 o 
  11  14   3        2.47        4.45      2.03 o 
   1  15   3        3.33        4.62      0.97 o 
   2  15   3      268.91      274.33      2.05 o 
   3  15   3       37.38       28.79      1.21 o 
   4  15   3       30.25       42.12      1.27 o 
   5  15   3      120.99      107.08      1.56 o 
   6  15   3       40.10       34.85      1.29 o 
   7  15   3       35.35       28.22      1.77 o 
   8  15   3       25.13       25.09      2.23 o 
   9  15   3       20.91       25.00      2.03 o 
  10  15   3       10.01       11.56      2.21 o 
  11  15   3        4.63        2.87      1.64 o 
   1  16   3       59.57       69.91      1.31 o 
   2  16   3      400.29      389.15      3.01 o 
   3  16   3       79.35       80.55      1.47 o 
   4  16   3       14.96        8.54      1.19 o 
   5  16   3        6.57        3.76      1.22 o 
   6  16   3      131.65      107.99      2.76 o 
   7  16   3       20.70       22.50      1.86 o 
   8  16   3       12.25        6.31      5.93 o 
   9  16   3       18.82       15.27      1.81 o 
  10  16   3        4.05        1.74      1.71 o 
   1  17   3      175.05      161.72      1.71 o 
   2  17   3      268.47      262.09      4.78 o 
   3  17   3        8.50        7.75      1.09 o 
   4  17   3       24.58       25.93      1.31 o 
   5  17   3       14.55       11.42      1.26 o 
   6  17   3       23.59       22.09      1.38 o 
   7  17   3       12.81       14.16      2.33 o 
   8  17   3       44.06       48.79      2.53 o 
   9  17   3        0.06        3.98      2.33 o 
  10  17   3       56.39       64.67      3.89 o 
   1  18   3        3.49        6.05      1.27 o 
   2  18   3      105.55      103.89      2.55 o 
   3  18   3        0.08        0.85      1.21 o 
   4  18   3       40.61       40.03      1.40 o 
   5  18   3       20.20       20.06      1.33 o 
   6  18   3       20.03       19.48      1.39 o 
   7  18   3        5.65        2.72      2.22 o 
   8  18   3        1.08       -0.36      3.03 o 
   9  18   3       14.15       13.76      2.03 o 
   1  19   3      356.26      350.37      5.68 o 
   2  19   3        7.63        8.84      1.29 o 
   3  19   3      124.25      131.31      2.49 o 
   4  19   3        0.97        1.88      1.19 o 
   5  19   3      127.91      122.95      1.62 o 
   6  19   3       48.23       57.59      2.68 o 
   7  19   3        3.52        3.07      2.29 o 
   8  19   3       93.98       97.33      8.11 o 
   9  19   3        2.32        4.83      3.68 o 
   1  20   3       18.89       18.97      1.95 o 
   2  20   3      107.52      107.09      2.30 o 
   3  20   3       61.89       70.27      2.26 o 
   4  20   3      104.51      106.14      1.78 o 
   5  20   3        0.17       -0.12      1.17 o 
   6  20   3        4.68        1.89      1.32 o 
   7  20   3        7.85        8.07      1.71 o 
   8  20   3       11.25       14.02      1.96 o 
   1  21   3        0.08        1.80      1.50 o 
   2  21   3        0.55        1.04      1.67 o 
   3  21   3       17.16       17.95      1.72 o 
   4  21   3       10.49       12.43      1.42 o 
   5  21   3       28.75       37.36      1.71 o 
   6  21   3        1.52        1.39      1.53 o 
   7  21   3        5.89       -0.03      1.85 o 
   1  22   3       42.55       41.86      2.12 o 
   2  22   3       30.01       33.96      2.09 o 
   3  22   3        7.61        9.85      1.50 o 
   4  22   3       77.44       74.53      1.75 o 
   5  22   3       15.42       16.46      1.66 o 
   6  22   3        2.11        1.03      1.67 o 
   1  23   3       19.72       28.34      1.90 o 
   2  23   3        0.60        0.82      1.82 o 
   3  23   3        9.16        8.71      1.74 o 
   4  23   3       28.02       34.99      1.52 o 
   1  24   3       37.06       42.76      2.70 o 
   2  24   3       22.72       35.80      3.31 o 
   0   0   4      503.25      495.40      2.40 o 
   1   0   4      944.19     1013.87      4.06 o 
   2   0   4     2723.77     2835.18      6.59 o 
   3   0   4       27.66       51.86      0.88 o 
   4   0   4     9513.87     9696.09     41.22 o 
   5   0   4      654.63      748.20      8.59 o 
   6   0   4      590.60      655.62      4.09 o 
   7   0   4     1434.70     1338.53      5.84 o 
   8   0   4      216.38      175.13      4.12 o 
   9   0   4       34.48       43.67      3.71 o 
  10   0   4      569.93      576.12      6.90 o 
  11   0   4       14.91       10.06      3.67 o 
  12   0   4        0.99        2.51      3.25 o 
  13   0   4        0.24        5.76      3.92 o 
  14   0   4        3.64       -2.00      3.96 o 
   0   1   4     2895.21     3088.70     14.09 o 
   1   1   4        2.09        0.75      0.36 o 
   2   1   4     1220.56     1394.82      4.28 o 
   3   1   4        0.70        0.42      0.55 o 
   4   1   4       41.91       76.67      1.60 o 
   5   1   4       52.26       56.26      0.90 o 
   6   1   4      149.59      165.51      2.87 o 
   7   1   4       86.32       96.30      1.57 o 
   8   1   4       19.54       14.72      1.59 o 
   9   1   4      355.24      355.62      3.95 o 
  10   1   4       46.56       46.41      3.56 o 
  11   1   4       23.22       22.46      3.49 o 
  12   1   4        4.16        5.59      2.64 o 
  13   1   4        4.95        4.90      4.22 o 
  14   1   4        1.04       -1.29      2.68 o 
   0   2   4     2152.24     2262.40     13.08 o 
   1   2   4       62.91       78.92      0.56 o 
   2   2   4     1022.42     1076.53      6.88 o 
   3   2   4      422.46      457.34      2.04 o 
   4   2   4      179.68      176.44      1.20 o 
   5   2   4      456.13      459.12      3.82 o 
   6   2   4      150.61      159.58      1.71 o 
   7   2   4        5.87        2.87      1.13 o 
   8   2   4      260.76      249.93      3.78 o 
   9   2   4       14.28       12.14      2.26 o 
  10   2   4        0.39       -0.76      2.30 o 
  11   2   4        4.59        7.62      2.55 o 
  12   2   4        4.11        0.80      2.53 o 
  13   2   4        1.97        2.24      2.45 o 
  14   2   4        0.16        5.90      2.67 o 
   0   3   4       68.57       79.40      0.73 o 
   1   3   4      358.69      368.55      1.47 o 
   2   3   4      553.70      581.89      2.49 o 
   3   3   4        3.26        1.92      0.64 o 
   4   3   4       21.97       17.34      0.83 o 
   5   3   4       49.38       46.94      0.97 o 
   6   3   4      682.11      683.72      5.47 o 
   7   3   4       19.68       19.28      1.50 o 
   8   3   4       84.64       78.35      2.41 o 
   9   3   4        9.66       12.56      2.09 o 
  10   3   4       27.77       22.38      3.26 o 
  11   3   4      307.07      295.94      7.01 o 
  12   3   4        4.78        5.40      2.57 o 
  13   3   4        7.70        3.95      2.79 o 
   0   4   4      542.19      560.81      2.64 o 
   1   4   4       63.04       70.21      0.57 o 
   2   4   4        1.09        0.92      0.45 o 
   3   4   4     1551.37     1698.59     11.19 o 
   4   4   4       21.57       22.69      1.04 o 
   5   4   4        2.07       -0.41      0.74 o 
   6   4   4        1.95        7.30      0.80 o 
   7   4   4       93.63       89.26      1.54 o 
   8   4   4       18.95       16.26      1.71 o 
   9   4   4      184.48      183.43      2.55 o 
  10   4   4       13.65       12.00      2.52 o 
  11   4   4       30.37       35.39      2.55 o 
  12   4   4        9.43       13.44      4.38 o 
  13   4   4       47.52       44.56      4.07 o 
   0   5   4       11.10        8.23      0.58 o 
   1   5   4      188.95      192.29      0.89 o 
   2   5   4      120.84      112.79      1.29 o 
   3   5   4      186.96      196.83      1.81 o 
   4   5   4      311.49      349.95      2.56 o 
   5   5   4       73.68       67.34      0.95 o 
   6   5   4       75.60       96.26      1.79 o 
   7   5   4      100.28      113.20      1.39 o 
   8   5   4      534.03      538.07      7.16 o 
   9   5   4       13.15       12.22      1.79 o 
  10   5   4       62.25       70.87      6.64 o 
  11   5   4       49.54       50.26      5.13 o 
  12   5   4        7.33        5.12      2.51 o 
  13   5   4       44.07       48.25      3.99 o 
   0   6   4     3454.74     3457.66     24.22 o 
   1   6   4       60.08       37.48      0.57 o 
   2   6   4       30.76       36.41      0.59 o 
   3   6   4       98.09      118.13      1.01 o 
   4   6   4      156.30      164.16      2.06 o 
   5   6   4      336.68      343.98      4.40 o 
   6   6   4      219.24      213.60      3.03 o 
   7   6   4      109.42      106.58      2.21 o 
   8   6   4      109.39       97.33      2.60 o 
   9   6   4        1.03        0.50      1.83 o 
  10   6   4       48.13       40.97      2.57 o 
  11   6   4        3.36        0.00      2.57 o 
  12   6   4        0.37        1.88      2.33 o 
  13   6   4       21.00       29.29      3.58 o 
   0   7   4     1340.07     1326.04      6.24 o 
   1   7   4      857.64      898.85      3.19 o 
   2   7   4      260.52      310.03      1.96 o 
   3   7   4       12.78       19.28      0.75 o 
   4   7   4      340.43      363.36      1.33 o 
   5   7   4      575.25      589.69      2.39 o 
   6   7   4       28.13       23.36      1.13 o 
   7   7   4        7.36        9.74      1.18 o 
   8   7   4       66.84       75.82      1.46 o 
   9   7   4       26.17       32.08      1.55 o 
  10   7   4       87.23       82.98      2.83 o 
  11   7   4        2.52        1.59      2.53 o 
  12   7   4       15.09       23.15      3.16 o 
  13   7   4        3.96       -2.50      2.86 o 
   0   8   4     1045.18     1091.66      2.39 o 
   1   8   4       78.21       71.81      0.65 o 
   2   8   4     1516.28     1517.57      4.55 o 
   3   8   4      139.18      128.12      1.21 o 
   4   8   4      957.23      931.76      4.87 o 
   5   8   4       43.89       43.03      1.51 o 
   6   8   4     1099.02     1075.29      4.44 o 
   7   8   4       45.51       56.79      1.35 o 
   8   8   4      270.54      277.18      4.00 o 
   9   8   4        3.51        1.11      1.41 o 
  10   8   4        0.10        0.68      2.22 o 
  11   8   4       17.35       13.48      2.38 o 
  12   8   4        0.09        0.04      2.40 o 
  13   8   4        0.35       -0.31      2.45 o 
   0   9   4     1497.99     1712.29      4.84 o 
   1   9   4      623.36      639.49      2.55 o 
   2   9   4      738.59      755.59      4.01 o 
   3   9   4      128.46      137.48      1.20 o 
   4   9   4       23.10       20.34      0.65 o 
   5   9   4      137.76      150.94      1.53 o 
   6   9   4       54.54       53.03      1.47 o 
   7   9   4       15.70       17.53      1.14 o 
   8   9   4       69.43       63.39      1.41 o 
   9   9   4       10.43        8.81      1.44 o 
  10   9   4      110.11      110.45      2.05 o 
  11   9   4        3.69        6.28      2.45 o 
  12   9   4        3.39        2.13      2.73 o 
  13   9   4        2.51        3.65      2.80 o 
   0  10   4      416.01      361.69      3.58 o 
   1  10   4       73.40       88.56      0.89 o 
   2  10   4      413.66      431.39      1.89 o 
   3  10   4      132.65      115.09      1.01 o 
   4  10   4      170.94      159.46      1.16 o 
   5  10   4      300.53      275.17      2.37 o 
   6  10   4      255.24      260.78      3.08 o 
   7  10   4      298.57      306.02      5.50 o 
   8  10   4       26.14       25.88      1.34 o 
   9  10   4        1.75        2.02      1.26 o 
  10  10   4        1.12        3.93      1.77 o 
  11  10   4       46.04       52.68      3.18 o 
  12  10   4        0.01       -2.33      2.33 o 
   0  11   4      364.65      331.64      2.13 o 
   1  11   4        2.04        1.40      0.61 o 
   2  11   4       10.80        7.67      0.65 o 
   3  11   4        5.22        4.75      0.80 o 
   4  11   4        0.31       -0.08      0.91 o 
   5  11   4      198.91      203.87      1.75 o 
   6  11   4       39.73       40.61      1.40 o 
   7  11   4       49.33       47.90      1.81 o 
   8  11   4       59.31       53.58      1.51 o 
   9  11   4       41.38       40.12      1.62 o 
  10  11   4      147.81      152.18      4.20 o 
  11  11   4       67.48       73.97      2.39 o 
  12  11   4        0.00        4.79      4.08 o 
   0  12   4      119.16      123.80      3.94 o 
   1  12   4       93.93       82.42      1.94 o 
   2  12   4        7.13        4.53      0.83 o 
   3  12   4        1.51        1.44      0.96 o 
   4  12   4       87.82       84.55      1.38 o 
   5  12   4       22.73       14.36      1.08 o 
   6  12   4       56.09       48.74      1.60 o 
   7  12   4       17.74       12.09      1.64 o 
   8  12   4       99.53       86.52      1.91 o 
   9  12   4       14.16       17.61      1.47 o 
  10  12   4        6.75        7.92      1.72 o 
  11  12   4        3.89        4.96      2.64 o 
  12  12   4        1.52        5.40      2.48 o 
   0  13   4      334.92      343.24      9.12 o 
   1  13   4       61.72       54.49      1.20 o 
   2  13   4        0.13       -0.41      0.94 o 
   3  13   4      330.20      320.37      2.68 o 
   4  13   4       91.70      100.43      1.47 o 
   5  13   4        4.05        1.57      1.11 o 
   6  13   4       10.66       13.46      1.41 o 
   7  13   4        0.14       -1.59      1.59 o 
   8  13   4       41.04       34.60      1.70 o 
   9  13   4       44.87       38.32      1.97 o 
  10  13   4        1.19        3.17      1.44 o 
  11  13   4        4.04        4.93      1.80 o 
   0  14   4       17.84       23.59      1.61 o 
   1  14   4       70.90       82.28      1.54 o 
   2  14   4      112.51      105.42      1.89 o 
   3  14   4       70.98       73.17      1.57 o 
   4  14   4        1.04        1.10      1.15 o 
   5  14   4       14.65       15.17      1.26 o 
   6  14   4       42.88       33.17      1.31 o 
   7  14   4        0.03       -1.37      1.59 o 
   8  14   4       13.36       11.32      1.64 o 
   9  14   4       20.44       19.95      2.06 o 
  10  14   4        9.48       11.92      1.67 o 
  11  14   4        8.20       10.93      2.12 o 
   0  15   4        6.69        7.69      1.58 o 
   1  15   4       25.00       18.47      1.15 o 
   2  15   4       89.28       89.74      1.72 o 
   3  15   4        2.92        2.61      1.27 o 
   4  15   4      450.46      414.85      2.49 o 
   5  15   4       31.35       36.84      1.51 o 
   6  15   4        4.84        1.61      1.21 o 
   7  15   4       46.93       37.18      3.03 o 
   8  15   4       52.57       56.85      2.21 o 
   9  15   4       61.18       61.09      3.16 o 
  10  15   4        1.94        2.48      2.82 o 
   0  16   4      213.17      200.50      2.56 o 
   1  16   4       87.60       78.75      1.62 o 
   2  16   4      178.12      155.39      1.86 o 
   3  16   4       39.33       34.72      2.00 o 
   4  16   4       73.29       66.03      1.42 o 
   5  16   4      104.32       94.77      1.70 o 
   6  16   4      407.67      413.04      4.84 o 
   7  16   4        6.95        9.71      1.90 o 
   8  16   4      176.81      159.39      5.29 o 
   9  16   4       23.93       23.45      3.00 o 
  10  16   4        0.20       -0.92      2.02 o 
   0  17   4       24.62       23.61      2.36 o 
   1  17   4       22.34       22.71      1.56 o 
   2  17   4       32.87       21.47      1.70 o 
   3  17   4        1.22        0.57      1.47 o 
   4  17   4        3.41       -0.61      1.36 o 
   5  17   4       40.33       43.98      1.51 o 
   6  17   4        0.65        0.40      1.32 o 
   7  17   4       29.86       27.80      2.12 o 
   8  17   4       15.60       22.43      3.69 o 
   9  17   4        0.02       -1.47      2.10 o 
   0  18   4      272.98      272.10      3.92 o 
   1  18   4        5.76        8.33      1.92 o 
   2  18   4       50.70       50.69      1.86 o 
   3  18   4       49.24       51.21      2.00 o 
   4  18   4       84.41       73.12      1.96 o 
   5  18   4        3.78        2.61      1.39 o 
   6  18   4      120.08      117.12      1.90 o 
   7  18   4        1.17       -0.99      1.90 o 
   8  18   4        2.32       -0.07      2.20 o 
   9  18   4        0.01        1.26      2.72 o 
   0  19   4       86.27       76.39      2.22 o 
   1  19   4       27.35       24.33      1.54 o 
   2  19   4        0.20       -1.53      1.60 o 
   3  19   4        2.99        0.42      1.27 o 
   4  19   4       60.37       56.24      1.77 o 
   5  19   4        0.26       -0.86      1.51 o 
   6  19   4        9.24       13.82      1.48 o 
   7  19   4        9.56       11.04      2.24 o 
   8  19   4        0.66       -2.01      2.33 o 
   0  20   4       10.02        2.57      1.92 o 
   1  20   4        0.18       -0.56      1.66 o 
   2  20   4       52.00       49.97      1.89 o 
   3  20   4       28.62       26.40      1.70 o 
   4  20   4        0.00        0.98      1.34 o 
   5  20   4       12.73       16.95      2.56 o 
   6  20   4        9.18       10.70      1.93 o 
   7  20   4       20.47       20.73      3.11 o 
   0  21   4       10.69        6.49      1.91 o 
   1  21   4        6.82        5.60      1.67 o 
   2  21   4        8.89        8.49      1.71 o 
   3  21   4        0.54       -1.67      1.67 o 
   4  21   4        0.09        1.25      1.47 o 
   5  21   4       78.10       76.28      3.02 o 
   6  21   4        0.38       -0.05      1.74 o 
   0  22   4       20.07       19.81      2.67 o 
   1  22   4       22.65       19.95      1.88 o 
   2  22   4        7.88       10.64      2.26 o 
   3  22   4       12.22        8.23      3.21 o 
   4  22   4        1.20        3.81      1.87 o 
   5  22   4        1.82        1.02      2.31 o 
   0  23   4        8.23        4.51      2.64 o 
   1  23   4        3.75        1.80      1.91 o 
   2  23   4       14.21       16.69      1.94 o 
   3  23   4        2.45        3.18      1.89 o 
   1   1   5      290.40      287.09      0.90 o 
   2   1   5      881.64      864.05      1.97 o 
   3   1   5      385.47      365.93      1.71 o 
   4   1   5        5.51        2.84      0.81 o 
   5   1   5        1.07        1.47      0.93 o 
   6   1   5       33.03       30.82      1.34 o 
   7   1   5        3.55        4.73      1.30 o 
   8   1   5       47.23       40.38      1.89 o 
   9   1   5      404.86      390.37     15.59 o 
  10   1   5       52.55       50.23      2.72 o 
  11   1   5       82.70       82.11      3.13 o 
  12   1   5       10.40        8.21      2.75 o 
  13   1   5        8.36        6.93      5.41 o 
   1   2   5      359.33      382.08      1.48 o 
   2   2   5      303.57      327.47      1.22 o 
   3   2   5        2.62        0.81      0.64 o 
   4   2   5      246.41      263.20      1.85 o 
   5   2   5        6.48        6.22      0.98 o 
   6   2   5       48.30       41.35      1.38 o 
   7   2   5      653.25      631.56     10.56 o 
   8   2   5      161.73      158.33      3.88 o 
   9   2   5        0.01        0.28      2.32 o 
  10   2   5      175.42      162.08      9.38 o 
  11   2   5       15.33       17.35      2.55 o 
  12   2   5       14.72        6.94      4.04 o 
  13   2   5       10.63        5.11      2.79 o 
   1   3   5        9.68       14.62      0.55 o 
   2   3   5        7.36        9.98      0.57 o 
   3   3   5       28.08       27.37      0.73 o 
   4   3   5       52.08       56.53      1.16 o 
   5   3   5       49.44       51.65      1.21 o 
   6   3   5       38.02       42.65      1.21 o 
   7   3   5      203.84      219.29      3.54 o 
   8   3   5      263.06      267.41      4.04 o 
   9   3   5       94.04       96.60      2.90 o 
  10   3   5        3.98        1.31      2.62 o 
  11   3   5       11.47        8.86      2.76 o 
  12   3   5       65.17       70.33      5.23 o 
  13   3   5        2.87       10.14      5.93 o 
   1   4   5      207.45      223.36      1.44 o 
   2   4   5      843.20      905.21      1.94 o 
   3   4   5        0.18        1.69      0.79 o 
   4   4   5      380.73      389.50      2.23 o 
   5   4   5     1334.64     1289.98      4.89 o 
   6   4   5       75.08       78.20      1.62 o 
   7   4   5      419.44      415.66      5.44 o 
   8   4   5       44.62       53.89      2.10 o 
   9   4   5        7.41       10.04      1.81 o 
  10   4   5       24.55       13.01      2.65 o 
  11   4   5        0.29       -2.53      2.53 o 
  12   4   5        0.01        7.77      6.38 o 
  13   4   5       31.47       52.33      6.14 o 
   1   5   5      717.12      750.23      2.50 o 
   2   5   5       55.52       49.06      0.76 o 
   3   5   5       33.64       37.26      0.94 o 
   4   5   5      129.92      128.72      1.46 o 
   5   5   5        7.12        6.55      1.03 o 
   6   5   5      290.53      293.07      4.47 o 
   7   5   5     1020.44     1022.97      7.36 o 
   8   5   5        3.44        5.45      1.76 o 
   9   5   5      342.43      331.77      5.66 o 
  10   5   5        2.98        5.00      2.30 o 
  11   5   5       14.56       16.44      5.26 o 
  12   5   5        3.51        1.08      5.02 o 
  13   5   5        3.48       10.36      2.98 o 
   1   6   5      600.02      641.64      3.08 o 
   2   6   5      144.93      151.86      1.34 o 
   3   6   5       40.06       39.74      1.38 o 
   4   6   5       25.37       27.89      1.39 o 
   5   6   5      195.01      212.74      2.00 o 
   6   6   5      118.85      126.87      2.43 o 
   7   6   5      228.83      238.28      3.02 o 
   8   6   5       20.24       23.21      2.54 o 
   9   6   5       10.18       16.58      2.83 o 
  10   6   5       22.57       18.30      2.38 o 
  11   6   5        0.55        1.49      2.68 o 
  12   6   5       33.82       38.48      3.61 o 
  13   6   5        3.84        6.13      2.73 o 
   1   7   5      412.63      392.74      2.17 o 
   2   7   5       37.66       40.13      0.93 o 
   3   7   5      206.17      227.77      1.89 o 
   4   7   5        8.54        9.19      1.05 o 
   5   7   5      348.12      367.52      2.51 o 
   6   7   5      165.66      162.07      2.45 o 
   7   7   5       51.38       47.75      2.44 o 
   8   7   5        4.60        2.76      1.88 o 
   9   7   5        2.80        3.32      1.84 o 
  10   7   5        0.13        0.50      1.75 o 
  11   7   5        0.66        1.22      2.38 o 
  12   7   5       26.43       31.71      4.12 o 
   1   8   5      183.38      182.56      1.29 o 
   2   8   5        9.45        7.18      0.74 o 
   3   8   5      507.01      470.96      3.75 o 
   4   8   5      128.33      131.54      1.53 o 
   5   8   5       17.37       20.64      1.32 o 
   6   8   5      227.95      227.43      4.17 o 
   7   8   5        4.25        5.06      1.35 o 
   8   8   5      105.83      111.93      2.38 o 
   9   8   5        4.95        5.72      1.95 o 
  10   8   5        7.48        9.43      1.87 o 
  11   8   5       14.82       14.53      3.13 o 
  12   8   5       12.43        8.01      4.22 o 
   1   9   5        3.48        6.69      0.82 o 
   2   9   5      459.43      463.22      2.91 o 
   3   9   5      272.37      246.75      2.81 o 
   4   9   5      106.48       98.29      3.01 o 
   5   9   5        2.74        0.87      1.51 o 
   6   9   5      103.80       92.25      1.75 o 
   7   9   5       11.48        9.34      1.29 o 
   8   9   5      102.26      105.33      3.44 o 
   9   9   5       86.39       89.27      3.71 o 
  10   9   5        4.44        0.99      2.00 o 
  11   9   5        3.67        4.60      2.50 o 
  12   9   5        0.78        3.69      3.61 o 
   1  10   5      117.78      134.66      2.81 o 
   2  10   5        2.12        1.69      1.14 o 
   3  10   5      158.52      152.70      2.13 o 
   4  10   5       23.30       28.86      1.66 o 
   5  10   5       16.18       16.15      1.69 o 
   6  10   5        0.75       -1.32      1.32 o 
   7  10   5       23.22       16.29      1.47 o 
   8  10   5       62.28       67.79      2.74 o 
   9  10   5        0.94        2.94      1.94 o 
  10  10   5        6.96        3.64      2.05 o 
  11  10   5        2.61        6.94      3.22 o 
  12  10   5        2.88        1.29      2.50 o 
   1  11   5      697.62      709.92      6.60 o 
   2  11   5        3.10        3.26      1.47 o 
   3  11   5      227.58      267.96      4.22 o 
   4  11   5       25.58       37.91      1.80 o 
   5  11   5      111.91      104.06      2.19 o 
   6  11   5       53.21       39.01      1.53 o 
   7  11   5       36.58       32.29      1.45 o 
   8  11   5       19.87       16.82      1.54 o 
   9  11   5        6.49        8.91      1.92 o 
  10  11   5        0.85       -0.72      2.50 o 
  11  11   5       17.48       15.61      2.53 o 
   1  12   5       38.37       40.07      1.56 o 
   2  12   5      947.78      940.60      3.24 o 
   3  12   5      930.66      946.36      5.31 o 
   4  12   5      464.14      450.68      4.10 o 
   5  12   5      166.37      161.23      2.64 o 
   6  12   5        7.77        6.28      1.45 o 
   7  12   5        2.04        1.14      1.43 o 
   8  12   5        0.09        0.90      1.40 o 
   9  12   5       18.60       16.70      2.06 o 
  10  12   5        1.88        6.41      2.16 o 
  11  12   5       45.08       50.77      2.55 o 
   1  13   5       45.90       48.98      1.31 o 
   2  13   5       29.40       30.38      1.30 o 
   3  13   5        1.08        1.22      1.08 o 
   4  13   5       42.46       39.54      1.68 o 
   5  13   5        0.00       -0.85      1.34 o 
   6  13   5        0.98       -0.52      1.25 o 
   7  13   5        1.80       -1.16      1.67 o 
   8  13   5        0.26        0.74      1.53 o 
   9  13   5       68.29       62.43      1.95 o 
  10  13   5        0.48        0.79      2.24 o 
  11  13   5        6.49        7.05      2.05 o 
   1  14   5        8.24        7.45      1.20 o 
   2  14   5       16.48       11.80      1.17 o 
   3  14   5        3.60        1.90      1.23 o 
   4  14   5      249.98      231.16      4.56 o 
   5  14   5       64.72       55.36      2.16 o 
   6  14   5       38.05       26.80      1.50 o 
   7  14   5        0.15       -1.70      1.70 o 
   8  14   5       37.92       33.67      3.27 o 
   9  14   5       23.15       20.76      2.19 o 
  10  14   5       67.11       61.37      4.31 o 
   1  15   5        3.40        2.05      1.23 o 
   2  15   5       13.01        7.47      1.16 o 
   3  15   5        0.69       -0.04      1.21 o 
   4  15   5       61.81       48.23      1.55 o 
   5  15   5        0.33       -0.25      1.59 o 
   6  15   5       24.94       22.66      1.81 o 
   7  15   5       25.95       26.02      2.92 o 
   8  15   5       13.12       16.50      1.50 o 
   9  15   5       18.43       21.29      2.61 o 
  10  15   5        3.36        9.53      2.88 o 
   1  16   5       11.76        9.98      1.28 o 
   2  16   5      283.05      256.34      3.32 o 
   3  16   5       30.26       34.88      1.58 o 
   4  16   5       61.18       61.19      2.58 o 
   5  16   5       71.88       69.14      3.06 o 
   6  16   5       18.21       11.75      1.45 o 
   7  16   5        0.79        0.01      2.17 o 
   8  16   5        6.94        5.27      1.72 o 
   9  16   5        0.53        0.87      1.74 o 
   1  17   5      125.08      124.49      2.36 o 
   2  17   5      222.27      213.16      3.17 o 
   3  17   5       13.74       13.18      1.47 o 
   4  17   5        0.22        0.34      1.38 o 
   5  17   5        3.63        6.92      1.71 o 
   6  17   5       98.56      100.74      3.53 o 
   7  17   5       43.00       46.58      2.52 o 
   8  17   5       20.76       24.07      2.10 o 
   1  18   5       62.67       53.59      1.52 o 
   2  18   5       42.74       41.74      2.15 o 
   3  18   5       44.14       47.93      2.69 o 
   4  18   5       55.21       59.68      1.72 o 
   5  18   5       24.34       22.10      3.18 o 
   6  18   5      123.73      143.59      3.88 o 
   7  18   5       26.87       37.39      3.05 o 
   8  18   5       23.91       31.12      3.13 o 
   1  19   5        0.49        0.63      1.64 o 
   2  19   5        6.94        8.56      1.55 o 
   3  19   5        6.39        3.71      1.81 o 
   4  19   5        5.15        4.14      1.63 o 
   5  19   5        0.34        2.58      1.59 o 
   6  19   5       23.51       31.03      3.34 o 
   7  19   5        0.39        1.33      2.39 o 
   1  20   5       38.01       26.29      2.54 o 
   2  20   5        5.97        5.65      1.57 o 
   3  20   5       34.79       33.70      1.92 o 
   4  20   5       21.80       17.10      1.66 o 
   5  20   5        0.43        2.70      1.56 o 
   6  20   5       35.26       33.19      2.74 o 
   1  21   5        0.25       -1.04      1.93 o 
   2  21   5        0.06        0.53      1.77 o 
   3  21   5        2.23        4.26      1.84 o 
   4  21   5       23.56       19.69      1.94 o 
   1  22   5        0.09       -0.56      3.28 o 
   2  22   5        0.32        4.16      2.27 o 
   3  22   5        5.17        3.74      1.96 o 
   0   0   6     2294.32     2581.72     11.45 o 
   1   0   6        0.05        2.06      1.05 o 
   2   0   6      319.15      337.24      2.14 o 
   3   0   6        0.00        0.46      1.29 o 
   4   0   6        9.33        8.50      1.39 o 
   5   0   6      126.94      132.71      2.34 o 
   6   0   6      185.41      155.28      4.38 o 
   7   0   6      422.92      425.94      4.25 o 
   8   0   6       92.97       77.36      2.70 o 
   9   0   6       63.58       56.60      4.05 o 
  10   0   6      145.99      133.07      4.63 o 
  11   0   6        9.42       12.93      4.17 o 
  12   0   6       13.38        8.61      3.93 o 
   0   1   6     1008.24     1029.55      7.56 o 
   1   1   6       44.62       40.05      0.87 o 
   2   1   6        9.09       11.98      0.89 o 
   3   1   6      152.90      154.65      1.89 o 
   4   1   6       36.46       25.39      1.02 o 
   5   1   6        6.82        9.76      1.01 o 
   6   1   6       10.02        5.30      1.22 o 
   7   1   6        0.90        1.01      1.46 o 
   8   1   6      257.71      264.64      4.13 o 
   9   1   6        0.02        0.23      2.39 o 
  10   1   6      307.42      326.15      4.43 o 
  11   1   6       50.12       53.66      4.08 o 
  12   1   6        0.30        0.81      4.14 o 
   0   2   6      673.55      781.51     13.82 o 
   1   2   6       59.65       68.74      1.26 o 
   2   2   6      537.03      571.01      2.96 o 
   3   2   6        0.09       -0.15      0.79 o 
   4   2   6       34.19       39.16      1.27 o 
   5   2   6        8.42        7.97      1.13 o 
   6   2   6      764.71      733.49      3.96 o 
   7   2   6      369.99      375.06      3.65 o 
   8   2   6       17.95       15.92      2.01 o 
   9   2   6      104.05      101.31      3.82 o 
  10   2   6       46.38       51.66      4.98 o 
  11   2   6        0.83        7.31      2.75 o 
  12   2   6        4.19        2.37      2.90 o 
   0   3   6      861.21      937.91     15.81 o 
   1   3   6       91.01       92.64      1.35 o 
   2   3   6      235.90      231.15      1.51 o 
   3   3   6      504.36      557.05      2.38 o 
   4   3   6      120.46      115.85      1.53 o 
   5   3   6        8.98        6.83      1.18 o 
   6   3   6       35.83       41.13      1.40 o 
   7   3   6      360.55      331.25      5.93 o 
   8   3   6       67.28       56.21      2.17 o 
   9   3   6        6.60       10.68      2.04 o 
  10   3   6       94.03       89.74      3.08 o 
  11   3   6       19.92       18.98      6.84 o 
  12   3   6       68.31       68.49      8.79 o 
   0   4   6      283.29      278.85      2.67 o 
   1   4   6      261.42      269.57      2.56 o 
   2   4   6       10.38       12.28      0.88 o 
   3   4   6       41.32       43.40      1.61 o 
   4   4   6      568.10      563.82      2.66 o 
   5   4   6      451.38      437.87      2.73 o 
   6   4   6       14.77       21.67      1.69 o 
   7   4   6       47.59       50.54      2.09 o 
   8   4   6        0.11        2.61      1.81 o 
   9   4   6       26.32       23.61      2.03 o 
  10   4   6      202.43      190.79      4.10 o 
  11   4   6        7.82        6.92      2.89 o 
  12   4   6        0.42        9.86      6.18 o 
   0   5   6      100.63      119.95      2.04 o 
   1   5   6        5.52        5.12      0.88 o 
   2   5   6       77.10       79.35      1.26 o 
   3   5   6       77.92       73.11      2.14 o 
   4   5   6        4.66        4.34      1.08 o 
   5   5   6       25.54       30.88      1.52 o 
   6   5   6      143.12      148.43      3.06 o 
   7   5   6      230.19      231.45      6.43 o 
   8   5   6       53.46       62.56      2.41 o 
   9   5   6        0.03        1.88      1.92 o 
  10   5   6        0.21        6.63      2.69 o 
  11   5   6      114.65      129.15      3.50 o 
  12   5   6       38.61       61.29     15.94 o 
   0   6   6       22.12       26.83      1.31 o 
   1   6   6        3.54        4.04      0.91 o 
   2   6   6       45.39       45.39      1.29 o 
   3   6   6      333.72      323.81      3.08 o 
   4   6   6       24.92       21.72      1.29 o 
   5   6   6      143.10      137.71      1.62 o 
   6   6   6       88.94       85.50      1.89 o 
   7   6   6        4.00        3.31      1.81 o 
   8   6   6        3.35        4.70      3.02 o 
   9   6   6        9.80       15.63      1.99 o 
  10   6   6        4.20        5.54      2.66 o 
  11   6   6       26.23       38.21      3.09 o 
  12   6   6       11.60        8.95      2.63 o 
   0   7   6     1314.43     1283.43     17.01 o 
   1   7   6       54.95       51.89      1.37 o 
   2   7   6      686.26      696.64      3.05 o 
   3   7   6        3.91        5.33      1.19 o 
   4   7   6      200.37      201.29      2.02 o 
   5   7   6       37.27       39.82      1.48 o 
   6   7   6      138.07      142.18      4.53 o 
   7   7   6       56.91       50.70      2.10 o 
   8   7   6       74.43       64.10      3.13 o 
   9   7   6       22.69       22.59      2.09 o 
  10   7   6        6.26        0.87      2.39 o 
  11   7   6        1.21        0.89      2.66 o 
  12   7   6        2.57       14.70      4.19 o 
   0   8   6       36.27       29.60      2.24 o 
   1   8   6       45.65       48.44      1.39 o 
   2   8   6        0.64        1.63      1.21 o 
   3   8   6      243.83      241.36      2.71 o 
   4   8   6      150.74      143.45      2.85 o 
   5   8   6       38.07       37.26      2.10 o 
   6   8   6      291.10      295.44      4.46 o 
   7   8   6        0.97        1.36      1.95 o 
   8   8   6       11.80       11.78      1.80 o 
   9   8   6        0.40       -0.71      1.95 o 
  10   8   6        2.52        1.86      3.59 o 
  11   8   6       10.53       13.78      5.18 o 
   0   9   6      871.41      839.05     17.65 o 
   1   9   6        0.27        0.85      1.26 o 
   2   9   6      708.01      674.09      3.52 o 
   3   9   6       99.63       97.97      2.92 o 
   4   9   6      314.88      322.29      7.80 o 
   5   9   6        1.00        3.76      1.41 o 
   6   9   6        5.24        3.21      1.73 o 
   7   9   6        1.75       -1.81      1.81 o 
   8   9   6        3.49       -0.25      1.94 o 
   9   9   6       28.89       27.10      2.57 o 
  10   9   6       46.08       44.49      2.24 o 
  11   9   6        5.66        4.73      4.14 o 
   0  10   6     2207.00     2127.68     15.02 o 
   1  10   6      512.16      482.69      3.07 o 
   2  10   6        3.76        3.87      1.55 o 
   3  10   6      199.47      190.20      2.35 o 
   4  10   6      954.39      913.47      9.74 o 
   5  10   6        4.22        3.25      1.69 o 
   6  10   6       19.12       22.12      1.76 o 
   7  10   6        5.14        4.42      1.92 o 
   8  10   6       32.91       32.36      3.49 o 
   9  10   6       25.43       32.54      2.32 o 
  10  10   6       37.25       47.11      2.35 o 
  11  10   6        0.06        2.08      2.09 o 
   0  11   6      123.50      140.12      3.02 o 
   1  11   6      405.96      377.96      3.36 o 
   2  11   6       19.18       20.23      1.78 o 
   3  11   6       28.58       32.02      2.07 o 
   4  11   6      289.43      271.92     11.31 o 
   5  11   6      254.39      234.05      3.84 o 
   6  11   6       23.02       25.61      2.01 o 
   7  11   6       63.67       55.14      2.29 o 
   8  11   6        1.35       -1.90      1.90 o 
   9  11   6        6.84       12.05      2.69 o 
  10  11   6        5.17        5.77      2.72 o 
   0  12   6      177.23      208.93      5.02 o 
   1  12   6      172.77      174.59      2.30 o 
   2  12   6       99.00       99.00      2.23 o 
   3  12   6      256.80      272.22      2.84 o 
   4  12   6        0.00       -0.81      1.86 o 
   5  12   6       19.59       19.74      2.46 o 
   6  12   6        6.26        8.78      2.54 o 
   7  12   6        0.26        1.11      1.77 o 
   8  12   6        2.43       -0.20      1.81 o 
   9  12   6        0.47       -1.37      2.01 o 
  10  12   6        0.08        0.94      2.33 o 
   0  13   6      115.68      101.56      2.78 o 
   1  13   6       26.40       22.27      1.70 o 
   2  13   6      159.84      167.65      2.05 o 
   3  13   6        2.69        2.98      1.84 o 
   4  13   6        7.70        2.04      1.79 o 
   5  13   6        1.11        0.80      1.75 o 
   6  13   6       27.37       34.46      2.96 o 
   7  13   6        9.77        4.29      2.62 o 
   8  13   6        0.04       -1.88      1.88 o 
   9  13   6       31.37       45.48      2.83 o 
  10  13   6        0.61        3.20      2.74 o 
   0  14   6       36.95       42.82      2.62 o 
   1  14   6        2.66        2.10      1.54 o 
   2  14   6        4.82        3.60      1.41 o 
   3  14   6       52.88       50.61      2.11 o 
   4  14   6       13.43        8.47      1.85 o 
   5  14   6       32.41       32.69      2.05 o 
   6  14   6       12.98       11.53      2.87 o 
   7  14   6       10.75        8.67      2.92 o 
   8  14   6        1.20        0.30      2.96 o 
   9  14   6        4.22        2.11      2.84 o 
   0  15   6      111.31      114.07      2.56 o 
   1  15   6        4.49        2.75      1.54 o 
   2  15   6        2.98        0.31      1.32 o 
   3  15   6       10.42        6.55      2.10 o 
   4  15   6      141.78      156.81      4.16 o 
   5  15   6       26.80       20.94      2.00 o 
   6  15   6       61.87       62.28      3.38 o 
   7  15   6       18.93        9.88      3.52 o 
   8  15   6       11.25        5.08      3.74 o 
   9  15   6        0.12        0.07      2.34 o 
   0  16   6       16.03       16.14      2.01 o 
   1  16   6        0.97        0.90      1.29 o 
   2  16   6       44.66       37.54      1.67 o 
   3  16   6       18.67       21.96      1.77 o 
   4  16   6        0.01       -0.67      1.59 o 
   5  16   6       33.24       31.21      2.11 o 
   6  16   6       11.58       13.34      1.93 o 
   7  16   6        2.10       -1.39      2.79 o 
   8  16   6        0.47       -0.18      2.46 o 
   0  17   6       31.58       22.99      3.66 o 
   1  17   6        7.48        6.71      1.34 o 
   2  17   6       17.60       12.59      1.58 o 
   3  17   6       17.45       13.99      1.54 o 
   4  17   6        1.28        1.17      1.65 o 
   5  17   6        8.42        7.33      2.15 o 
   6  17   6       41.95       43.17      2.32 o 
   7  17   6        0.71       -0.53      3.02 o 
   0  18   6      285.23      289.24      6.15 o 
   1  18   6        2.26        2.83      1.43 o 
   2  18   6       18.97       11.25      1.51 o 
   3  18   6       11.80        7.31      1.52 o 
   4  18   6      130.27      126.10      2.45 o 
   5  18   6       34.88       33.79      1.99 o 
   6  18   6       45.17       45.86      2.40 o 
   0  19   6        1.78        0.54      2.56 o 
   1  19   6       11.57       14.86      1.60 o 
   2  19   6       12.59        5.93      1.66 o 
   3  19   6        3.88        4.09      1.47 o 
   4  19   6       13.83        9.54      1.94 o 
   5  19   6       10.10        9.38      1.82 o 
   0  20   6       10.84        9.27      3.30 o 
   1  20   6        0.27       -0.64      1.86 o 
   2  20   6        0.28       -0.56      2.00 o 
   3  20   6        2.95        2.60      1.51 o 
   4  20   6        0.83        0.83      2.31 o 
   0  21   6        9.51       12.73      2.71 o 
   1  21   6        1.65       -2.04      2.04 o 
   2  21   6        2.77       -1.05      1.68 o 
   1   1   7        7.13        3.60      1.24 o 
   2   1   7      548.99      558.43      2.75 o 
   3   1   7       29.23       21.16      1.30 o 
   4   1   7       29.20       22.30      1.17 o 
   5   1   7      107.38      104.19      1.52 o 
   6   1   7       25.15       27.14      1.44 o 
   7   1   7        0.03        0.30      1.61 o 
   8   1   7       62.21       58.89      2.23 o 
   9   1   7        0.21       -2.29      2.51 o 
  10   1   7       84.21       80.38      5.85 o 
  11   1   7        1.19        2.46      2.55 o 
   1   2   7      172.20      148.72      1.85 o 
   2   2   7      114.86      116.63      1.58 o 
   3   2   7        4.04        7.11      1.27 o 
   4   2   7      267.18      258.98      3.41 o 
   5   2   7        8.20        8.23      1.45 o 
   6   2   7       89.46       75.57      1.64 o 
   7   2   7      139.80      143.69      2.50 o 
   8   2   7       76.57       69.70      2.36 o 
   9   2   7        5.70        4.76      2.42 o 
  10   2   7        0.12        0.23      4.20 o 
  11   2   7        7.99       14.17      2.87 o 
   1   3   7       41.76       35.04      1.29 o 
   2   3   7       51.17       41.09      1.13 o 
   3   3   7      220.71      226.18      2.09 o 
   4   3   7        0.00        2.16      1.38 o 
   5   3   7      365.73      375.60      4.77 o 
   6   3   7        0.64       -0.59      1.35 o 
   7   3   7       62.34       68.63      3.22 o 
   8   3   7        1.16        2.42      1.98 o 
   9   3   7      112.92      117.47      2.78 o 
  10   3   7       22.77       21.21      2.94 o 
  11   3   7        2.18       -0.21      2.53 o 
   1   4   7        0.02        0.12      1.16 o 
   2   4   7      280.59      276.37      2.06 o 
   3   4   7      192.19      159.41      2.18 o 
   4   4   7      629.89      622.16      6.13 o 
   5   4   7      197.98      190.63      2.08 o 
   6   4   7      124.25      143.76      3.94 o 
   7   4   7       94.57       94.29      3.43 o 
   8   4   7      282.30      287.43      3.56 o 
   9   4   7      104.15       88.91      2.57 o 
  10   4   7       19.22       15.08      4.66 o 
  11   4   7       11.85        4.21      2.66 o 
   1   5   7      115.41      106.63      1.58 o 
   2   5   7      134.10      126.66      2.62 o 
   3   5   7      206.86      192.46      2.68 o 
   4   5   7       31.85       31.29      1.59 o 
   5   5   7      648.67      629.93      3.69 o 
   6   5   7       22.97       19.71      1.66 o 
   7   5   7        1.98       -0.52      1.80 o 
   8   5   7        0.92        2.45      2.80 o 
   9   5   7       24.72       19.22      2.02 o 
  10   5   7        0.01        5.80      3.98 o 
  11   5   7        5.12       10.77      4.71 o 
   1   6   7       84.92       90.35      1.57 o 
   2   6   7      830.99      805.36      7.71 o 
   3   6   7      330.99      345.62      3.03 o 
   4   6   7      323.97      332.08      3.57 o 
   5   6   7      230.34      223.83      2.55 o 
   6   6   7       25.05       20.75      1.62 o 
   7   6   7       29.53       24.04      2.69 o 
   8   6   7        5.17        7.10      2.06 o 
   9   6   7        3.63        9.51      2.83 o 
  10   6   7        3.76        9.10      5.75 o 
  11   6   7        3.50        7.08      2.88 o 
   1   7   7        0.44        0.45      1.19 o 
   2   7   7       17.54       22.13      1.53 o 
   3   7   7        5.72        2.88      1.71 o 
   4   7   7      274.07      284.64      4.60 o 
   5   7   7        1.60        1.29      1.66 o 
   6   7   7        5.97        0.08      2.50 o 
   7   7   7       26.39       26.44      2.26 o 
   8   7   7       12.22       12.58      2.13 o 
   9   7   7        2.84        5.67      2.25 o 
  10   7   7        3.39        2.78      2.09 o 
   1   8   7        2.35        6.42      1.43 o 
   2   8   7     1166.61     1159.57      4.92 o 
   3   8   7       83.00       89.59      2.46 o 
   4   8   7        8.41       11.71      2.22 o 
   5   8   7       20.34       18.96      1.74 o 
   6   8   7       22.56       22.76      4.64 o 
   7   8   7       74.36       77.50      3.02 o 
   8   8   7       65.82       77.05      4.43 o 
   9   8   7       31.89       38.80      2.29 o 
  10   8   7        0.25        6.65      2.22 o 
   1   9   7      213.42      196.01      3.42 o 
   2   9   7       14.23       18.04      1.73 o 
   3   9   7      110.55       99.34      2.74 o 
   4   9   7       41.21       41.37      1.79 o 
   5   9   7       53.26       62.11      2.83 o 
   6   9   7        8.80        4.72      2.11 o 
   7   9   7        0.60       -2.63      2.63 o 
   8   9   7        7.91        4.26      2.05 o 
   9   9   7       11.26        6.40      2.14 o 
  10   9   7        1.31        3.17      5.02 o 
   1  10   7      191.65      207.41      2.87 o 
   2  10   7       20.00       22.84      2.08 o 
   3  10   7       97.26       92.91      2.60 o 
   4  10   7        6.08        0.87      2.67 o 
   5  10   7       20.06       18.20      2.84 o 
   6  10   7        0.11       -0.47      2.49 o 
   7  10   7        2.45        1.39      2.65 o 
   8  10   7        0.98       -2.92      2.92 o 
   9  10   7        0.03       -1.92      1.92 o 
  10  10   7        1.90        5.09      2.73 o 
   1  11   7      158.56      178.15      2.50 o 
   2  11   7       41.20       45.39      1.94 o 
   3  11   7      193.38      192.85      3.26 o 
   4  11   7        0.69        1.03      2.45 o 
   5  11   7        2.91        0.91      2.45 o 
   6  11   7        9.49        7.21      2.29 o 
   7  11   7       44.50       45.36      3.18 o 
   8  11   7        0.00       -2.73      4.48 o 
   9  11   7        3.01        2.79      6.13 o 
   1  12   7       67.50       60.87      1.74 o 
   2  12   7      432.54      399.19      3.29 o 
   3  12   7       68.68       69.33      1.95 o 
   4  12   7       22.70       21.83      3.57 o 
   5  12   7       50.46       38.27     12.71 o 
   6  12   7       77.69       69.33      3.40 o 
   7  12   7       13.13       11.21      2.16 o 
   8  12   7       43.30       38.15      3.27 o 
   9  12   7        9.05       14.53      7.60 o 
   1  13   7        5.16        2.78      1.52 o 
   2  13   7       60.12       56.50      3.21 o 
   3  13   7       50.85       44.99      2.18 o 
   4  13   7        2.70        0.78      1.89 o 
   5  13   7       34.22       35.49      3.10 o 
   6  13   7       23.11       18.84      2.80 o 
   7  13   7        0.08        3.09      2.67 o 
   8  13   7        2.50        4.83      2.99 o 
   1  14   7        7.81        5.75      1.46 o 
   2  14   7       34.56       39.53      3.49 o 
   3  14   7       20.79       25.18      2.14 o 
   4  14   7       23.42       20.04      2.05 o 
   5  14   7        0.13        1.58      2.89 o 
   6  14   7        0.06       -2.26      2.76 o 
   7  14   7        6.19        9.70      2.99 o 
   8  14   7        2.22        0.51      2.67 o 
   1  15   7        0.06       -1.24      1.58 o 
   2  15   7        5.34        3.19      1.72 o 
   3  15   7       17.81       15.70      2.13 o 
   4  15   7        4.60        7.52      2.03 o 
   5  15   7       45.25       42.57      3.33 o 
   6  15   7        0.43        2.84      2.90 o 
   7  15   7       52.11       62.89      3.72 o 
   1  16   7        7.65        3.79      1.61 o 
   2  16   7      191.17      166.12      3.41 o 
   3  16   7       26.03       29.10      2.36 o 
   4  16   7       38.98       35.78      2.34 o 
   5  16   7        5.27       13.72      2.26 o 
   6  16   7       64.52       67.28      5.64 o 
   1  17   7        9.91        2.47      1.61 o 
   2  17   7        6.79       11.98      1.93 o 
   3  17   7       70.89       75.69      4.55 o 
   4  17   7       33.62       34.17      2.43 o 
   5  17   7       49.73       50.43      2.91 o 
   1  18   7        6.17       -1.80      2.85 o 
   2  18   7        0.64        2.69      1.84 o 
   3  18   7        4.56        7.51      2.89 o 
   4  18   7        1.11        6.01      2.31 o 
   1  19   7       20.48       12.84      2.29 o 
   2  19   7        0.10        3.09      2.47 o 
   3  19   7        0.59        1.53      2.50 o 
   0   0   8      983.98      948.09      9.42 o 
   1   0   8       75.46       78.41      2.99 o 
   2   0   8      175.32      177.72      6.52 o 
   3   0   8      136.96      125.49      4.02 o 
   4   0   8      118.41      114.43      3.23 o 
   5   0   8       83.90      104.17      3.21 o 
   6   0   8        6.23       11.32      2.12 o 
   7   0   8        3.04        1.69      2.54 o 
   8   0   8       51.49       55.61      2.76 o 
   9   0   8       31.58       28.53      3.51 o 
  10   0   8       68.68       64.40      4.34 o 
   0   1   8       51.96       38.71      2.69 o 
   1   1   8      153.15      143.43      2.44 o 
   2   1   8       12.80        7.02      1.68 o 
   3   1   8        1.31        1.11      1.66 o 
   4   1   8       28.28       41.32      1.85 o 
   5   1   8      397.83      371.55      3.46 o 
   6   1   8        1.30        2.00      1.44 o 
   7   1   8      240.47      236.39      2.73 o 
   8   1   8       13.07       10.66      2.13 o 
   9   1   8        0.03       -3.87      3.87 o 
  10   1   8       46.77       53.41      8.09 o 
   0   2   8       98.81       96.46      2.32 o 
   1   2   8        0.49       -1.38      1.38 o 
   2   2   8        0.28       -0.41      1.64 o 
   3   2   8        0.01       -0.44      1.62 o 
   4   2   8      255.07      285.67      2.95 o 
   5   2   8       29.24       38.32      1.90 o 
   6   2   8       65.47       70.98      2.03 o 
   7   2   8       57.13       52.16      1.90 o 
   8   2   8       52.60       52.54      3.34 o 
   9   2   8        1.16       -1.07      2.38 o 
  10   2   8      116.62      120.35      3.47 o 
   0   3   8        2.74        4.22      1.84 o 
   1   3   8       19.58       17.40      1.35 o 
   2   3   8        2.00        1.03      1.68 o 
   3   3   8       44.54       39.32      1.84 o 
   4   3   8       92.10       99.22      1.87 o 
   5   3   8       80.95       85.60      2.59 o 
   6   3   8       19.81       21.06      2.14 o 
   7   3   8      196.20      190.10      4.47 o 
   8   3   8       39.01       46.23      2.32 o 
   9   3   8        5.13       10.56      2.18 o 
  10   3   8        0.20        8.12      3.93 o 
   0   4   8       71.81       62.80      2.19 o 
   1   4   8       44.11       42.31      1.50 o 
   2   4   8        0.04       -1.14      1.32 o 
   3   4   8       10.04        9.24      1.43 o 
   4   4   8        9.08        9.36      2.22 o 
   5   4   8        7.03        1.29      1.67 o 
   6   4   8       12.14        8.64      1.98 o 
   7   4   8        1.91        3.90      2.41 o 
   8   4   8       85.08       75.20      2.51 o 
   9   4   8        1.52        4.11      2.19 o 
  10   4   8       73.08       78.25      5.68 o 
   0   5   8      154.48      152.01      2.67 o 
   1   5   8      191.73      204.84      2.13 o 
   2   5   8       53.40       49.75      1.53 o 
   3   5   8      140.44      143.85      2.86 o 
   4   5   8        2.41        3.07      1.67 o 
   5   5   8        5.58        4.21      1.65 o 
   6   5   8        5.69        3.38      2.05 o 
   7   5   8        2.49        4.77      3.87 o 
   8   5   8        4.06        7.70      2.88 o 
   9   5   8        4.08        4.33      2.24 o 
  10   5   8        3.52       15.89      5.42 o 
   0   6   8      137.38      122.48      2.63 o 
   1   6   8      118.13      125.70      1.89 o 
   2   6   8       59.34       65.19      2.29 o 
   3   6   8        1.28       -0.44      1.59 o 
   4   6   8        9.26        6.14      1.65 o 
   5   6   8       78.74       75.72      2.39 o 
   6   6   8        1.90        0.69      1.99 o 
   7   6   8       17.50       13.77      2.70 o 
   8   6   8        9.21       15.74      5.18 o 
   9   6   8        8.91       10.97      3.39 o 
   0   7   8       48.43       61.48      4.67 o 
   1   7   8       99.33      101.41      2.05 o 
   2   7   8       57.55       63.76      1.89 o 
   3   7   8      110.07      105.91      2.66 o 
   4   7   8       27.48       28.33      1.61 o 
   5   7   8        0.92       -0.90      2.01 o 
   6   7   8       25.53       22.30      2.61 o 
   7   7   8        4.57        4.64      3.19 o 
   8   7   8        2.29        2.32      2.99 o 
   9   7   8       11.19       12.83      7.05 o 
   0   8   8     2144.71     2201.64     70.37 o 
   1   8   8       16.37       29.48      2.89 o 
   2   8   8      954.95      981.17      4.31 o 
   3   8   8        0.38        1.75      1.61 o 
   4   8   8       55.15       54.87      1.78 o 
   5   8   8       21.91       20.21      1.89 o 
   6   8   8        0.50       -2.47      2.47 o 
   7   8   8       50.97       55.59      3.21 o 
   8   8   8       23.53       15.89      2.93 o 
   9   8   8       12.67       15.35      6.25 o 
   0   9   8       58.07       94.97      3.90 o 
   1   9   8        0.12        5.30      2.13 o 
   2   9   8       10.61       13.25      2.09 o 
   3   9   8       27.02       26.19      1.90 o 
   4   9   8        1.05        1.49      2.83 o 
   5   9   8       37.00       34.28      2.93 o 
   6   9   8        3.23        4.56      2.48 o 
   7   9   8        7.71        7.61      3.01 o 
   8   9   8       19.14       17.69      2.90 o 
   9   9   8        7.97        6.70      3.14 o 
   0  10   8     1152.63     1093.63      7.48 o 
   1  10   8       94.39       97.57      2.57 o 
   2  10   8      110.62      111.70      2.41 o 
   3  10   8        3.12        3.04      2.18 o 
   4  10   8      192.74      177.06      4.74 o 
   5  10   8        6.35        4.75      2.24 o 
   6  10   8      196.75      214.91      3.60 o 
   7  10   8       13.94        9.81      3.62 o 
   8  10   8        3.82        8.00      3.33 o 
   0  11   8      131.65      116.66      3.74 o 
   1  11   8       21.21       17.80      2.01 o 
   2  11   8       25.28       28.41      2.04 o 
   3  11   8      186.26      179.58      3.27 o 
   4  11   8        7.83        8.56      3.10 o 
   5  11   8       11.47       18.27      3.15 o 
   6  11   8        2.21        4.14      2.62 o 
   7  11   8       64.55       67.58      4.01 o 
   8  11   8        6.89       11.47      2.86 o 
   0  12   8       27.23       35.22      2.65 o 
   1  12   8        0.47       -1.43      1.79 o 
   2  12   8       17.09       16.35      2.96 o 
   3  12   8        0.07       -0.91      2.99 o 
   4  12   8       20.04       19.85      2.87 o 
   5  12   8        0.18        1.74      3.16 o 
   6  12   8      174.37      184.60      5.87 o 
   7  12   8       14.58       27.24      4.13 o 
   0  13   8        2.06        2.47      3.05 o 
   1  13   8       13.80        9.51      1.67 o 
   2  13   8       14.95       12.91      2.39 o 
   3  13   8       76.42       78.79      3.58 o 
   4  13   8        0.35       -0.96      2.73 o 
   5  13   8        2.81       -0.83      3.13 o 
   6  13   8        0.34        2.03      3.17 o 
   7  13   8        9.81        7.60      2.45 o 
   0  14   8       99.17       82.74      3.04 o 
   1  14   8        5.90        0.93      1.63 o 
   2  14   8       26.28       25.47      2.07 o 
   3  14   8        6.86        5.85      3.00 o 
   4  14   8       19.24       22.15      3.35 o 
   5  14   8       12.76        8.19      4.20 o 
   6  14   8       33.45       34.57      5.54 o 
   0  15   8        3.36        0.80      2.11 o 
   1  15   8       71.98       56.27      4.11 o 
   2  15   8        2.00        4.67      3.01 o 
   3  15   8       34.88       33.29      3.29 o 
   4  15   8        0.14       -0.19      3.55 o 
   5  15   8        5.44       -4.89      5.21 o 
   0  16   8        1.44       -1.75      2.17 o 
   1  16   8        2.32       -1.02      2.58 o 
   2  16   8       13.28       12.72      2.22 o 
   3  16   8        5.84        1.21      2.87 o 
   4  16   8       28.91       30.43      7.87 o 
   0  17   8       36.21       41.13      3.11 o 
   1  17   8        9.21       13.65      2.52 o 
   2  17   8        0.30        2.95      2.86 o 
   1   1   9       12.51        6.70      1.81 o 
   2   1   9        1.28        1.92      1.94 o 
   3   1   9        0.57       -1.83      1.83 o 
   4   1   9        0.18       -1.94      1.94 o 
   5   1   9        0.01        0.85      2.07 o 
   6   1   9       89.17       99.90      4.66 o 
   7   1   9       59.04       48.24      7.34 o 
   8   1   9        5.19        7.50      6.72 o 
   1   2   9        4.22        5.09      1.86 o 
   2   2   9      150.86      145.31      2.56 o 
   3   2   9        0.17        1.17      1.91 o 
   4   2   9      104.82       95.33      2.30 o 
   5   2   9       13.86       13.03      2.25 o 
   6   2   9        0.15        0.94      2.25 o 
   7   2   9        0.16        2.15      2.67 o 
   8   2   9        1.35       -1.53      2.78 o 
   1   3   9       30.12       36.03      2.11 o 
   2   3   9      242.15      250.08      3.10 o 
   3   3   9      115.71      121.29      2.55 o 
   4   3   9        0.00        2.60      1.80 o 
   5   3   9      103.62      103.79      3.15 o 
   6   3   9       10.88        8.67      2.85 o 
   7   3   9       11.84       15.40      2.32 o 
   8   3   9        0.01        1.88      5.96 o 
   1   4   9        0.79        1.11      1.68 o 
   2   4   9      208.11      216.43      5.10 o 
   3   4   9       68.37       78.91      3.22 o 
   4   4   9        4.64        4.95      2.27 o 
   5   4   9      159.89      167.97      3.60 o 
   6   4   9        7.10       10.66      3.46 o 
   7   4   9        0.63       -0.46      2.56 o 
   8   4   9       23.12       35.31      4.50 o 
   1   5   9        4.68        3.72      1.47 o 
   2   5   9       24.55       24.87      2.09 o 
   3   5   9      240.54      215.21      4.03 o 
   4   5   9       64.33       66.29      2.82 o 
   5   5   9      107.00      102.97      2.97 o 
   6   5   9       10.20       10.60      2.05 o 
   7   5   9       10.64       19.85      3.10 o 
   8   5   9       13.26       16.12      3.55 o 
   1   6   9       24.72       28.90      1.64 o 
   2   6   9      289.36      269.73      3.49 o 
   3   6   9        0.53        3.88      2.30 o 
   4   6   9       73.31       82.96      2.91 o 
   5   6   9       17.03       16.62      2.39 o 
   6   6   9        7.15        6.81      2.88 o 
   7   6   9       52.01       76.89      3.56 o 
   8   6   9       45.28       63.94      3.74 o 
   1   7   9       31.00       30.62      2.24 o 
   2   7   9        0.24        1.53      1.95 o 
   3   7   9        2.11        2.73      1.96 o 
   4   7   9       41.67       40.92      2.55 o 
   5   7   9       18.97       20.81      2.39 o 
   6   7   9       39.08       41.80      3.26 o 
   7   7   9        3.75        2.78      3.02 o 
   1   8   9       54.33       52.08      2.21 o 
   2   8   9       63.29       71.57      2.09 o 
   3   8   9       14.01       19.85      2.20 o 
   4   8   9      134.46      129.27      2.26 o 
   5   8   9        7.93        6.18      3.39 o 
   6   8   9       50.36       76.06      7.34 o 
   7   8   9       32.86       34.38      3.54 o 
   1   9   9        8.19        9.60      2.03 o 
   2   9   9       11.66       11.84      2.07 o 
   3   9   9        9.48       13.89      2.57 o 
   4   9   9       51.57       59.80      2.81 o 
   5   9   9       18.67       17.26      2.84 o 
   6   9   9        2.73        2.03      4.03 o 
   7   9   9        0.49        0.81      3.36 o 
   1  10   9      102.13      107.68      2.57 o 
   2  10   9       35.01       37.80      2.11 o 
   3  10   9      101.67      110.59      3.76 o 
   4  10   9        5.32        1.23      2.96 o 
   5  10   9        1.67       -2.35      2.35 o 
   1  11   9       70.07       65.34      2.39 o 
   2  11   9        3.87        6.03      2.06 o 
   3  11   9        2.93        4.67      2.78 o 
   4  11   9       23.97       24.24      3.45 o 
   5  11   9       17.30       23.69      5.66 o 
   6  11   9        2.65        0.39      3.03 o 
   1  12   9       54.63       69.31      3.28 o 
   2  12   9       13.17       12.46      2.01 o 
   3  12   9       58.58       50.49      2.78 o 
   4  12   9       31.68       32.72      6.79 o 
   5  12   9       12.36        8.68      3.97 o 
   1  13   9        0.36       -0.41      2.09 o 
   2  13   9       25.25       25.97      2.15 o 
   3  13   9        4.48        4.05      3.12 o 
   4  13   9        0.11       -3.31      3.31 o 
   1  14   9       22.45       19.94      2.32 o 
   2  14   9       20.44       25.41      2.20 o 
   3  14   9        5.24        7.11      3.31 o 
   0   0  10      277.08      239.60      6.83 o 
   1   0  10        7.70        6.11      3.17 o 
   2   0  10      226.32      218.32      4.57 o 
   3   0  10       17.50       20.49      2.91 o 
   4   0  10        0.61        1.16      2.61 o 
   5   0  10        8.35        5.41      4.35 o 
   6   0  10       89.90       90.93      5.90 o 
   0   1  10       99.01       98.33      3.90 o 
   1   1  10        0.02       -0.55      2.37 o 
   2   1  10       13.19       14.41      2.16 o 
   3   1  10       50.67       50.74      2.48 o 
   4   1  10        0.06       -1.48      1.89 o 
   5   1  10       12.35       15.33      2.21 o 
   6   1  10        5.87        8.67      2.44 o 
   0   2  10      127.12      153.02      4.03 o 
   1   2  10       19.02       20.40      2.23 o 
   2   2  10       42.58       33.18      2.28 o 
   3   2  10        8.21        6.89      1.95 o 
   4   2  10        1.50        1.70      2.75 o 
   5   2  10       26.10       24.68      2.59 o 
   6   2  10       29.05       29.84      3.62 o 
   0   3  10       33.08       35.75      3.26 o 
   1   3  10       39.11       38.83      3.86 o 
   2   3  10        2.00       -1.87      1.98 o 
   3   3  10       17.23       17.03      2.16 o 
   4   3  10       12.97       20.58      3.58 o 
   5   3  10       16.84       15.97      3.32 o 
   6   3  10        0.08       -0.17      5.09 o 
   0   4  10      136.98      116.35      3.81 o 
   1   4  10        1.50        1.90      2.04 o 
   2   4  10        1.83        4.22      1.97 o 
   3   4  10        0.04        2.34      2.50 o 
   4   4  10       11.03        9.97      2.46 o 
   5   4  10        9.05       12.95      2.94 o 
   6   4  10        1.75        0.26      3.12 o 
   0   5  10       40.98       36.02      3.09 o 
   1   5  10       10.11        6.88      2.11 o 
   2   5  10       22.66       29.12      2.27 o 
   3   5  10        9.95        9.65      2.46 o 
   4   5  10       95.15       97.70      6.26 o 
   5   5  10        5.63        6.49      4.98 o 
   6   5  10        0.06        3.79      6.52 o 
   0   6  10       45.06       51.63      2.64 o 
   1   6  10        2.63        4.73      1.89 o 
   2   6  10       51.94       47.42      3.22 o 
   3   6  10        0.20        2.61      2.36 o 
   4   6  10        4.13        5.63      2.39 o 
   5   6  10        1.25        1.72      3.09 o 
   0   7  10      125.53      128.46      4.22 o 
   1   7  10        0.00        4.17      2.06 o 
   2   7  10       60.66       67.73      2.94 o 
   3   7  10       29.19       30.85      4.15 o 
   4   7  10       44.27       56.63      2.97 o 
   5   7  10       27.67       21.24      3.15 o 
   0   8  10       21.72       23.81      3.15 o 
   1   8  10        0.54        1.58      2.45 o 
   2   8  10        3.06        7.74      2.84 o 
   3   8  10        1.77        2.93      2.42 o 
   4   8  10       62.56       76.48      6.64 o 
   0   9  10       73.75       68.03      3.55 o 
   1   9  10        9.69        9.25      2.52 o 
   2   9  10       98.80       96.62      3.26 o 
   3   9  10       22.74       17.03      3.40 o 
   0  10  10        6.37        6.25      3.04 o 
   1  10  10        0.94        1.22      2.19 o 
   2  10  10        0.13        7.36      3.50 o 
   3  10  10       18.15       21.05      2.80 o 
   0  11  10       14.20       11.86      5.35 o 
   1  11  10        0.51       -0.15      1.96 o 
   1   1  11        5.33       10.88      2.34 o 
   2   1  11       11.34       21.54      3.54 o 
   1   2  11       50.90       58.36      3.76 o 
   2   2  11        0.06       -0.31      2.30 o 
   1   3  11        5.39        4.37      3.24 o 
   1   4  11       27.16       27.02      3.54 o 
                                                 
